# Supplementary material for: Foxp3 orchestrates reorganization of chromatin architecture to establish regulatory T cell identity
Source: Nat Commun. 2023 Nov 6;14:6943. doi: 10.1038/s41467-023-42647-y (PMC10628232; doi:10.1038/s41467-023-42647-y)
Supplement: Supplementary file 5 — Supplementary Data 2 [file 41467_2023_42647_MOESM5_ESM.xlsx]

## Sheet: edgeR_results.FDR01
chromosome	bin1_start	bin1_end	bin2_start	bin2_end	TCon1	TCon2	TReg1	TReg2	logFC	logCPM	LR	PValue	fdr		P-values are from edgeR quasi-likelihood F-test
chr7	134725000	134750000	134825000	134850000	2.49026	2.36777	1.33219	1.42317	-0.813464	0.964429	17.6996	2.58686e-05	0.00939829		FDR are corrected p-values from Benjamini-Hochberg
chr7	121400000	121425000	121650000	121675000	2.94108	2.64401	1.09847	1.02228	-1.39608	0.982482	48.8108	2.81882e-12	2.64158e-08
chr7	121400000	121425000	121625000	121650000	4.57263	4.87366	1.40231	1.80402	-1.54813	1.68746	88.2533	5.75875e-21	3.05119e-16
chr7	121400000	121425000	121600000	121625000	2.29705	2.56508	1.30882	1.24277	-0.932718	0.927883	22.257	2.38488e-06	0.00174173
chr7	121400000	121425000	121675000	121700000	1.45981	1.93368	0.584294	0.56125	-1.56846	0.247397	35.3634	2.73575e-09	9.08116e-06
chr7	121400000	121425000	121575000	121600000	1.91063	2.95971	1.12184	1.20268	-1.06886	0.890113	24.0711	9.28409e-07	0.000851497
chr7	121400000	121425000	121475000	121500000	2.49026	2.26911	1.26208	1.00223	-1.07766	0.849418	27.4091	1.64658e-07	0.000231375
chr7	121400000	121425000	121525000	121550000	1.67449	1.77583	0.747897	0.481071	-1.50488	0.283659	34.1985	4.97661e-09	1.49686e-05
chr7	121400000	121425000	121550000	121575000	2.87668	2.7624	0.747897	0.741652	-1.91657	0.875924	80.2061	3.37317e-19	1.3667e-14
chr7	65200000	65225000	65825000	65850000	0.364952	0.315703	0.0233718	0.0400893	-3.29293	-2.11274	18.9176	1.36488e-05	0.00607504
chr7	146925000	146950000	147375000	147400000	0	0.118388	0.303833	0.521161	2.71234	-1.84251	18.6431	1.57619e-05	0.00671609
chr7	65325000	65350000	65825000	65850000	0.236145	0.27624	0.0233718	0	-4.26555	-2.4844	17.726	2.55113e-05	0.0093258
chr7	103900000	103925000	104050000	104075000	0.472291	0.631405	1.33219	1.38308	1.28928	-0.0108733	21.9372	2.81716e-06	0.00195877
chr7	121325000	121350000	121650000	121675000	1.56715	1.26281	0.490807	0.621384	-1.32987	0.0474865	23.327	1.36666e-06	0.00114309
chr7	121325000	121350000	121675000	121700000	1.28807	1.0063	0.350577	0.380848	-1.63467	-0.316093	26.0753	3.28366e-07	0.000397037
chr7	75825000	75850000	75950000	75975000	0.558162	0.315703	1.28545	1.54344	1.70709	-0.056003	33.7365	6.31069e-09	1.80361e-05
chr7	65425000	65450000	65700000	65725000	0.794307	0.749794	0.163602	0.200446	-2.05859	-0.930584	25.1688	5.25238e-07	0.000558296
chr7	65425000	65450000	65875000	65900000	0.794307	0.591942	0.0701153	0.140313	-2.65418	-1.16434	30.3129	3.6767e-08	7.23015e-05
chr7	65425000	65450000	65825000	65850000	0.407887	0.690599	0.163602	0.0801786	-2.18635	-1.38472	18.4137	1.77778e-05	0.00731267
chr7	65425000	65450000	65650000	65675000	0.644033	0.591942	0.233718	0.0801786	-2.0024	-1.21328	18.7706	1.47422e-05	0.00641253
chr7	65425000	65450000	65600000	65625000	0.708436	0.828719	0.303833	0.200446	-1.61854	-0.845341	17.6243	2.69128e-05	0.00964608
chr7	86500000	86525000	86600000	86625000	4.27208	5.5248	2.36055	1.98442	-1.18102	1.84365	51.5072	7.13363e-13	7.79927e-09
chr7	85400000	85425000	85750000	85775000	0.515226	0.513017	0.186974	0.0200446	-2.35851	-1.5046	19.1234	1.22536e-05	0.00559502
chr7	71075000	71100000	71350000	71375000	1.22366	1.20362	0.373948	0.461027	-1.52423	-0.209629	25.5855	4.23203e-07	0.000474736
chr7	63050000	63075000	63150000	63175000	0.794307	0.572211	1.63602	1.60357	1.24884	0.245632	24.4362	7.68134e-07	0.000739454
chr7	137900000	137925000	138200000	138225000	0.880178	0.749794	0.186974	0.340759	-1.5897	-0.767442	17.9376	2.28263e-05	0.00866009
chr7	20275000	20300000	20325000	20350000	1.48128	1.91395	2.85136	2.94656	0.766965	1.22468	18.125	2.06872e-05	0.00808455
chr7	135225000	135250000	135250000	135275000	5.66749	5.99835	3.73948	3.5479	-0.680974	2.25907	25.7891	3.80842e-07	0.000443479
chr7	135225000	135250000	135350000	135375000	3.06989	3.57139	1.84637	1.80402	-0.865793	1.39139	25.4667	4.50089e-07	0.000494238
chr7	135225000	135250000	135325000	135350000	3.34897	3.43327	2.00997	2.0646	-0.733772	1.46617	20.0349	7.6042e-06	0.00400722
chr7	85450000	85475000	85700000	85725000	0.644033	0.690599	0.140231	0.0400893	-2.90717	-1.23361	32.8431	9.99074e-09	2.58217e-05
chr7	105700000	105725000	105825000	105850000	0.772839	0.591942	1.79963	1.3029	1.17789	0.197334	20.138	7.20506e-06	0.00384113
chr7	105700000	105725000	105725000	105750000	2.85521	3.11756	7.40885	6.99558	1.26626	2.35711	88.1249	6.14492e-21	3.08293e-16
chr7	65400000	65425000	65650000	65675000	0.622565	0.572211	0.233718	0.0601339	-2.05657	-1.26671	18.5934	1.61779e-05	0.00684674
chr7	105625000	105650000	105825000	105850000	1.00898	0.848451	2.38392	2.30513	1.33644	0.739003	39.3302	3.57863e-10	1.627e-06
chr7	105625000	105650000	105650000	105675000	4.70144	3.78843	7.7828	7.69714	0.869304	2.59067	43.2774	4.75029e-11	2.94768e-07
chr7	105625000	105650000	105725000	105750000	1.63155	1.87448	6.8713	7.17598	1.99868	2.14272	180.127	4.54651e-41	1.25263e-35
chr7	105625000	105650000	105750000	105775000	1.35247	1.26281	4.32378	4.3096	1.72244	1.50641	101.745	6.31598e-24	3.95486e-19
chr7	105625000	105650000	105675000	105700000	1.48128	1.77583	4.53412	4.6704	1.49409	1.65418	84.3116	4.22631e-20	1.81939e-15
chr7	105625000	105650000	105775000	105800000	1.20219	1.10496	2.1502	2.50558	1.01783	0.830931	24.7323	6.58717e-07	0.000661391
chr7	105625000	105650000	105800000	105825000	1.05192	1.10496	2.71113	2.04455	1.12956	0.813439	28.3049	1.03635e-07	0.000161133
chr7	105625000	105650000	105700000	105725000	1.35247	1.24308	6.66095	5.35192	2.20539	1.87573	166.304	4.74675e-38	9.3414e-33
chr7	89250000	89275000	89400000	89425000	1.9321	2.13099	4.83796	3.94879	1.10451	1.6963	46.0577	1.14821e-11	8.69085e-08
chr7	103925000	103950000	104050000	104075000	0.472291	0.473554	1.33219	1.14254	1.37774	-0.169464	22.2089	2.44539e-06	0.00177393
chr7	16900000	16925000	16925000	16950000	10.3475	9.74732	7.33874	6.87531	-0.500338	3.10812	19.4728	1.02044e-05	0.00493933
chr7	121125000	121150000	121475000	121500000	0	0.0789257	0.420692	0.30067	3.05179	-2.07331	18.1638	2.02699e-05	0.00796397
chr7	57025000	57050000	57150000	57175000	0.300549	0.335434	1.00499	0.922054	1.58606	-0.563567	21.6568	3.26052e-06	0.00219209
chr7	65475000	65500000	65650000	65675000	0.558162	0.710331	0.210346	0.120268	-1.95147	-1.16413	18.8861	1.38761e-05	0.0061464
chr7	117175000	117200000	117425000	117450000	0.150274	0.157851	0.514179	0.701563	1.96995	-1.24614	18.5959	1.61568e-05	0.00684204
chr7	126000000	126025000	126125000	126150000	2.16824	2.26911	0.864755	0.741652	-1.47022	0.642437	43.2901	4.71955e-11	2.94768e-07
chr7	125075000	125100000	125225000	125250000	0.128807	0.315703	0.958242	0.922054	2.04622	-0.694256	29.5195	5.53566e-08	9.91646e-05
chr7	125075000	125100000	125275000	125300000	0.0644033	0.0789257	0.420692	0.400893	2.4696	-1.83807	17.7497	2.51951e-05	0.00925476
chr7	135200000	135225000	135350000	135375000	3.00549	2.78213	1.30882	1.86415	-0.85199	1.19652	20.9382	4.7435e-06	0.00285724
chr7	135200000	135225000	135325000	135350000	3.17723	2.28884	1.42568	1.3029	-0.999474	1.06563	24.8928	6.06099e-07	0.000622627
chr7	146775000	146800000	147425000	147450000	0.0214678	0	0.303833	0.26058	4.45654	-2.43647	20.1939	6.99741e-06	0.00376982
chr7	56625000	56650000	56700000	56725000	1.88916	2.05207	1.02836	1.04232	-0.927712	0.633847	18.3607	1.82786e-05	0.0074305
chr7	138150000	138175000	138175000	138200000	4.37942	4.32118	2.75787	2.48554	-0.733573	1.82081	24.0175	9.54639e-07	0.000866451
chr7	138150000	138175000	138200000	138225000	1.91063	2.15072	0.864755	1.20268	-0.961489	0.664076	19.2763	1.13099e-05	0.00528683
chr7	65575000	65600000	65900000	65925000	0.515226	0.631405	0.116859	0.160357	-2.01698	-1.30809	18.1505	2.04118e-05	0.00799898
chr7	65575000	65600000	65650000	65675000	1.18073	1.59824	0.701153	0.501116	-1.22354	0.0613857	19.5084	1.00157e-05	0.00488231
chr7	105500000	105525000	105725000	105750000	0.236145	0.217046	0.771268	0.781741	1.76756	-0.892351	20.6521	5.50776e-06	0.00317993
chr7	105500000	105525000	105750000	105775000	0.171742	0.394628	0.958242	1.22272	1.92349	-0.459542	30.6961	3.01769e-08	6.14954e-05
chr7	125575000	125600000	125650000	125675000	0.450823	0.532748	1.54254	1.64366	1.68837	0.108768	39.0781	4.07187e-10	1.8331e-06
chr7	75850000	75875000	75950000	75975000	0.536694	0.493285	1.58928	1.46326	1.56194	0.0756323	33.2995	7.90047e-09	2.18983e-05
chr7	128125000	128150000	128200000	128225000	2.64053	2.46643	1.54254	1.28286	-0.858843	1.02031	20.009	7.70787e-06	0.0040475
chr7	146300000	146325000	146375000	146400000	0.665501	0.513017	1.96323	1.42317	1.5153	0.225487	32.5597	1.15588e-08	2.89094e-05
chr7	146300000	146325000	146350000	146375000	1.05192	1.08523	1.89311	2.30513	0.977819	0.699333	20.8888	4.86743e-06	0.00291152
chr7	135100000	135125000	135325000	135350000	1.48128	1.49959	0.701153	0.581295	-1.22159	0.154119	22.0913	2.59982e-06	0.00185428
chr7	121575000	121600000	121625000	121650000	4.40089	4.47903	2.38392	1.82406	-1.0866	1.73121	46.2636	1.03367e-11	7.95502e-08
chr7	121575000	121600000	121600000	121625000	6.05391	5.30775	3.2253	3.42763	-0.767855	2.18653	30.0988	4.10579e-08	7.87746e-05
chr7	147100000	147125000	147175000	147200000	1.331	1.99287	2.75787	3.06683	0.803718	1.21917	18.3895	1.80045e-05	0.00736811
chr7	103650000	103675000	104050000	104075000	0.150274	0.256508	0.934871	0.56125	1.83951	-0.975669	19.1565	1.20427e-05	0.00553171
chr7	75675000	75700000	76000000	76025000	0.0644033	0.0789257	0.350577	0.501116	2.53313	-1.78707	18.6569	1.56478e-05	0.00667575
chr7	71350000	71375000	71400000	71425000	3.9286	3.31488	2.29043	2.10469	-0.720473	1.56288	19.368	1.07799e-05	0.00513312
chr7	17200000	17225000	17225000	17250000	4.72291	3.94628	6.73107	6.39424	0.599683	2.45464	20.3334	6.50565e-06	0.00358336
chr7	17200000	17225000	17275000	17300000	3.17723	2.97944	6.40386	6.17375	1.03029	2.23712	57.4688	3.43377e-14	5.56502e-10
chr7	17200000	17225000	17250000	17275000	2.01797	2.0718	4.58087	4.32964	1.12031	1.71437	51.9182	5.78614e-13	6.48034e-09
chr7	86250000	86275000	86375000	86400000	1.45981	1.65744	0.65441	0.661473	-1.24264	0.211462	23.6376	1.16291e-06	0.00100818
chr7	125100000	125125000	125200000	125225000	0.343484	0.374897	1.02836	0.942098	1.44419	-0.497643	19.2292	1.15926e-05	0.00538606
chr7	121250000	121275000	121650000	121675000	0.794307	0.710331	0.280461	0.160357	-1.78156	-0.913333	19.7005	9.05772e-06	0.00455888
chr7	121550000	121575000	121625000	121650000	3.9286	3.59112	1.40231	1.26281	-1.49762	1.3769	71.1667	3.28279e-17	1.05169e-12
chr7	121550000	121575000	121600000	121625000	4.37942	3.47273	1.33219	1.4833	-1.47055	1.44246	66.3643	3.74837e-16	9.56231e-12
chr7	121550000	121575000	121575000	121600000	5.58162	5.58399	3.03833	3.50781	-0.765057	2.16332	30.3855	3.54159e-08	7.00209e-05
chr7	121550000	121575000	121700000	121725000	1.09486	1.0063	0.373948	0.440982	-1.35228	-0.364875	18.3974	1.79303e-05	0.0073533
chr7	85500000	85525000	85725000	85750000	0.644033	0.591942	0.0701153	0.200446	-2.12573	-1.23514	20.6123	5.62348e-06	0.00322244
chr7	16725000	16750000	17325000	17350000	0.107339	0.157851	0.537551	0.56125	2.02134	-1.39649	17.6146	2.70503e-05	0.00967636
chr7	105675000	105700000	105725000	105750000	1.37394	1.51932	3.76285	4.16929	1.45402	1.45453	71.5434	2.71224e-17	8.89597e-13
chr7	105675000	105700000	105700000	105725000	3.45631	2.68347	7.0349	6.67487	1.16156	2.31913	67.203	2.44941e-16	6.48892e-12
chr7	121525000	121550000	121625000	121650000	2.42586	1.79556	1.0751	0.761696	-1.20704	0.639516	27.2868	1.75407e-07	0.000243095
chr7	121525000	121550000	121550000	121575000	2.46879	2.86106	1.68277	1.42317	-0.786833	1.10858	17.5786	2.75678e-05	0.00978275
chr7	137975000	138000000	138225000	138250000	0.536694	0.611674	0.0701153	0.200446	-2.02399	-1.30899	17.957	2.25956e-05	0.00861098
chr7	137975000	138000000	138175000	138200000	0.815775	0.749794	0.0934871	0.320714	-1.85659	-0.876153	21.0019	4.58822e-06	0.00278041
chr7	54250000	54275000	54350000	54375000	0.901646	0.868182	1.79963	1.82406	1.03294	0.46951	20.449	6.12427e-06	0.00343087
chr7	54250000	54275000	54375000	54400000	0.493758	0.887914	1.49579	1.68375	1.19055	0.239404	21.0977	4.3644e-06	0.00268645
chr7	89375000	89400000	89400000	89425000	2.31852	2.7624	4.11343	3.98888	0.668469	1.73673	18.8297	1.42926e-05	0.00628439
chr7	147000000	147025000	147425000	147450000	0.0429355	0.13812	0.677781	0.400893	2.50096	-1.5177	21.1777	4.18611e-06	0.00261526
chr7	138125000	138150000	138225000	138250000	1.56715	1.42066	0.514179	0.521161	-1.52195	0.0760305	31.2043	2.32253e-08	4.97582e-05
chr7	138125000	138150000	138200000	138225000	2.46879	2.46643	0.747897	1.08241	-1.41324	0.803405	43.6993	3.82911e-11	2.46489e-07
chr7	54275000	54300000	54350000	54375000	1.22366	1.77583	2.66438	2.62585	0.809786	1.07774	17.7085	2.57473e-05	0.00937828
chr7	121425000	121450000	121650000	121675000	2.38292	1.91395	1.30882	0.902009	-0.967646	0.739184	19.5464	9.81869e-06	0.00482208
chr7	121425000	121450000	121625000	121650000	4.93758	3.59112	1.75288	1.78397	-1.26402	1.61559	51.3528	7.71706e-13	8.2465e-09
chr7	121425000	121450000	121600000	121625000	3.52071	3.23595	1.72951	1.80402	-0.931145	1.39032	29.935	4.46773e-08	8.38503e-05
chr7	121425000	121450000	121575000	121600000	3.04842	3.09783	1.54254	1.72384	-0.906849	1.2652	26.4782	2.66525e-07	0.000340275
chr7	121425000	121450000	121500000	121525000	3.17723	2.60455	1.40231	1.34299	-1.07164	1.12346	31.712	1.78812e-08	4.06479e-05
chr7	121425000	121450000	121475000	121500000	4.35796	3.78843	2.05672	2.50558	-0.82666	1.69027	26.5843	2.52282e-07	0.000326938
chr7	121425000	121450000	121450000	121475000	9.93957	9.6092	6.82456	5.55237	-0.663805	3.00473	28.6212	8.80147e-08	0.000141478
chr7	121425000	121450000	121550000	121575000	3.17723	2.86106	1.63602	1.22272	-1.087	1.18257	33.6014	6.76436e-09	1.92131e-05
chr7	135325000	135350000	135950000	135975000	0.0214678	0.0197314	0.350577	0.26058	3.72459	-2.31718	18.5918	1.61918e-05	0.00685053
chr7	105600000	105625000	105825000	105850000	0.729904	0.611674	2.08009	1.3029	1.32222	0.272126	24.738	6.56779e-07	0.000660718
chr7	105600000	105625000	105725000	105750000	1.2666	1.3812	3.2253	4.04902	1.46038	1.33239	63.1916	1.87542e-15	3.7993e-11
chr7	105600000	105625000	105750000	105775000	1.37394	1.3812	3.52914	3.44768	1.33796	1.30141	57.2192	3.89848e-14	6.17291e-10
chr7	105600000	105625000	105775000	105800000	1.20219	0.670868	2.00997	2.12473	1.15365	0.618764	25.1393	5.33343e-07	0.000564299
chr7	105600000	105625000	105800000	105825000	0.815775	0.947108	1.63602	1.84411	0.979661	0.433054	17.7546	2.51308e-05	0.00925074
chr7	148700000	148725000	148800000	148825000	2.46879	2.3875	1.37893	1.3029	-0.857037	0.949735	19.4063	1.05659e-05	0.00506622
chr7	135275000	135300000	135300000	135325000	6.71941	5.7813	4.16017	4.24946	-0.569031	2.39879	18.0174	2.18897e-05	0.00841366
chr7	89000000	89025000	89375000	89400000	0.085871	0.177583	0.677781	0.601339	2.23617	-1.2427	23.0474	1.58053e-06	0.00127775
chr7	130150000	130175000	130325000	130350000	0.558162	0.769525	1.58928	1.38308	1.14813	0.151052	19.4459	1.03487e-05	0.00498953
chr7	105575000	105600000	105850000	105875000	0.19321	0.177583	1.05173	1.22272	2.60639	-0.519585	50.015	1.52572e-12	1.54543e-08
chr7	105575000	105600000	105725000	105750000	0.815775	0.670868	1.79963	1.74388	1.25361	0.369061	27.1238	1.90832e-07	0.000259255
chr7	105575000	105600000	105750000	105775000	0.665501	0.670868	1.9866	1.8842	1.52876	0.416509	40.594	1.87384e-10	9.12134e-07
chr7	105575000	105600000	105775000	105800000	0.279081	0.236777	0.981614	1.46326	2.24791	-0.358102	42.3485	7.63758e-11	4.34764e-07
chr7	144075000	144100000	144225000	144250000	0.171742	0.118388	0.631038	0.56125	2.02491	-1.29712	19.0008	1.30665e-05	0.00589007
chr7	133500000	133525000	133675000	133700000	0.794307	0.749794	1.56591	1.78397	1.12013	0.335217	21.4215	3.68623e-06	0.00237959
chr7	51875000	51900000	52000000	52025000	0.364952	0.355165	1.09847	0.942098	1.4917	-0.464319	20.7609	5.20359e-06	0.00306077
chr7	135250000	135275000	135275000	135300000	4.5297	5.16963	2.96821	3.28732	-0.630867	2.01435	18.8499	1.41416e-05	0.00623593
chr7	135250000	135275000	135325000	135350000	3.06989	2.86106	1.91648	1.62362	-0.748709	1.2706	18.002	2.20676e-05	0.00846081
chr7	73925000	73950000	74375000	74400000	0.472291	0.355165	0.0233718	0.0601339	-3.18389	-1.87193	23.3548	1.34708e-06	0.00112945
chr7	65375000	65400000	66000000	66025000	0.493758	0.41436	0.0934871	0.0200446	-3.00288	-1.73838	23.5826	1.19666e-06	0.00102907
chr7	121350000	121375000	121650000	121675000	2.03944	1.51932	0.444064	0.521161	-1.86533	0.238557	46.9296	7.35843e-12	5.99808e-08
chr7	121350000	121375000	121675000	121700000	1.28807	1.322	0.560922	0.320714	-1.58429	-0.121812	28.2385	1.07252e-07	0.000165864
chr7	121350000	121375000	121700000	121725000	1.18073	0.848451	0.373948	0.320714	-1.54061	-0.462837	20.8255	5.03098e-06	0.00298215
chr7	138025000	138050000	138175000	138200000	0.815775	0.966839	0.350577	0.220491	-1.65608	-0.654869	20.9146	4.80215e-06	0.00288436
chr7	138025000	138050000	138200000	138225000	0.343484	0.651137	0.0701153	0.0601339	-2.89928	-1.59876	23.6897	1.13184e-06	0.000988067
chr7	79425000	79450000	79450000	79475000	6.74088	6.49164	4.16017	4.16929	-0.666867	2.44326	27.1935	1.84077e-07	0.000252066
chr7	112950000	112975000	113700000	113725000	0.0214678	0.0789257	0.490807	0.440982	3.1161	-1.7579	25.67	4.05077e-07	0.000459656
chr7	85575000	85600000	85875000	85900000	0.38642	0.41436	0.0701153	0.0400893	-2.83064	-1.87204	20.2585	6.76516e-06	0.00368504
chr7	147025000	147050000	147375000	147400000	0.150274	0.0394628	0.514179	0.541205	2.47454	-1.5204	21.5961	3.36531e-06	0.00223979
chr7	147350000	147375000	147975000	148000000	1.54568	1.34174	0.607666	0.661473	-1.1766	0.119511	20.0123	7.6944e-06	0.00404255
chr7	147350000	147375000	147500000	147525000	1.61008	1.97314	0.747897	1.04232	-0.989485	0.481272	17.747	2.5231e-05	0.00925809
chr7	147350000	147375000	147950000	147975000	1.331	1.16415	0.467435	0.481071	-1.38692	-0.139227	22.6308	1.96308e-06	0.00150071
chr7	79400000	79425000	79425000	79450000	6.86968	5.64318	3.83297	3.50781	-0.76927	2.32443	29.5651	5.40704e-08	9.71132e-05
chr7	79400000	79425000	79450000	79475000	3.8642	3.7687	2.05672	1.74388	-1.01098	1.53915	37.932	7.32552e-10	3.03958e-06
chr7	75750000	75775000	76000000	76025000	0.0644033	0.177583	0.560922	0.56125	2.16618	-1.3965	19.3716	1.07595e-05	0.00512699
chr7	138000000	138025000	138175000	138200000	0.944581	1.16415	0.186974	0.400893	-1.80541	-0.460432	27.3099	1.73324e-07	0.000241177
chr7	106375000	106400000	106500000	106525000	0.686968	0.769525	1.51916	1.86415	1.21673	0.321483	24.3455	8.05144e-07	0.000766512
chr7	106375000	106400000	106600000	106625000	0.38642	0.591942	1.6594	1.46326	1.65539	0.0823893	36.085	1.88895e-09	6.74133e-06
chr7	71325000	71350000	71350000	71375000	6.35446	5.56426	4.25366	3.76839	-0.572765	2.33026	17.5381	2.8161e-05	0.0099114
chr7	85475000	85500000	85700000	85725000	0.708436	0.907645	0.210346	0.220491	-1.89636	-0.834524	23.2805	1.40015e-06	0.00116544
chr7	121625000	121650000	121950000	121975000	0.257613	0.13812	0.701153	0.661473	1.78307	-1.07181	17.9452	2.27359e-05	0.00863769
chr7	146975000	147000000	147450000	147475000	0.0429355	0.0394628	0.467435	0.30067	3.13136	-2.00887	20.451	6.11788e-06	0.00343087
chr7	20325000	20350000	20375000	20400000	1.9321	1.53905	3.13182	3.08688	0.844445	1.2965	23.0317	1.59355e-06	0.00128412
chr7	56850000	56875000	57125000	57150000	0.407887	0.217046	0.79464	1.02228	1.55322	-0.623522	18.9568	1.33708e-05	0.00599391
chr7	65500000	65525000	65675000	65700000	0.837243	1.14442	0.373948	0.340759	-1.47355	-0.467576	19.3129	1.10954e-05	0.0052253
chr7	65500000	65525000	65650000	65675000	1.18073	0.927376	0.560922	0.26058	-1.38037	-0.369125	17.5414	2.81113e-05	0.00990204
chr7	82300000	82325000	82350000	82375000	1.97503	2.30858	1.00499	1.10246	-1.02043	0.721377	22.8964	1.70971e-06	0.00135671
chr7	65250000	65275000	65700000	65725000	0.343484	0.453823	0	0.0801786	-3.1447	-1.90265	22.0082	2.71491e-06	0.00190605
chr7	86525000	86550000	86575000	86600000	4.57263	4.65661	3.08507	2.76616	-0.661086	1.93232	20.6819	5.42256e-06	0.0031426
chr7	86525000	86550000	86550000	86575000	6.07538	5.86023	3.45902	3.56795	-0.762291	2.26002	32.4909	1.19751e-08	2.96699e-05
chr7	65275000	65300000	65850000	65875000	0.257613	0.217046	0	0	-6.508	-2.61718	22.0882	2.60409e-06	0.00185428
chr7	86275000	86300000	86375000	86400000	3.43484	3.23595	1.47242	1.26281	-1.28989	1.26344	50.7215	1.06447e-12	1.1174e-08
chr7	86275000	86300000	86350000	86375000	5.00199	4.57769	1.9866	1.84411	-1.3228	1.76701	70.7139	4.12979e-17	1.29297e-12
chr7	106400000	106425000	106600000	106625000	0.57963	0.434091	1.37893	1.18263	1.33465	-0.109543	21.5704	3.4108e-06	0.0022516
chr7	106400000	106425000	106475000	106500000	1.35247	1.42066	2.66438	2.245	0.816451	0.966374	17.5169	2.84771e-05	0.00998706
chr7	75700000	75725000	75975000	76000000	0.214678	0.197314	0.911499	0.601339	1.85338	-0.960515	20.2805	6.688e-06	0.00365603
chr7	147375000	147400000	148000000	148025000	0.901646	1.22335	0.444064	0.340759	-1.44699	-0.366043	19.9412	7.98594e-06	0.0041561
chr7	147375000	147400000	147500000	147525000	2.36145	2.4467	1.35556	1.32295	-0.844382	0.940843	18.779	1.46773e-05	0.0063914
chr7	147375000	147400000	148125000	148150000	0.601097	0.493285	0.0701153	0.100223	-2.62704	-1.46452	24.2381	8.5132e-07	0.000796166
chr7	147375000	147400000	147550000	147575000	2.03944	1.47986	0.841384	0.801786	-1.09314	0.417253	20.1806	7.04629e-06	0.00379022
chr7	79350000	79375000	79475000	79500000	1.8677	1.79556	0.607666	0.781741	-1.38399	0.394035	32.5355	1.17038e-08	2.91551e-05
chr7	135125000	135150000	135225000	135250000	2.51173	1.65744	0.818012	0.841875	-1.31888	0.587768	30.2722	3.75468e-08	7.33664e-05
chr7	65450000	65475000	65725000	65750000	0.772839	0.887914	0.0934871	0.160357	-2.66212	-0.918865	37.2223	1.05401e-09	4.12494e-06
chr7	65450000	65475000	65675000	65700000	0.57963	0.651137	0.210346	0.120268	-1.90618	-1.19764	17.908	2.31848e-05	0.00875031
chr7	16800000	16825000	17025000	17050000	1.78182	1.47986	0.841384	0.661473	-1.12185	0.305224	20.2483	6.80127e-06	0.00369595
chr7	106775000	106800000	106925000	106950000	1.15926	1.18388	2.08009	2.22496	0.877843	0.76545	18.2378	1.94968e-05	0.007758
chr7	71200000	71225000	71275000	71300000	3.1987	2.90052	1.58928	2.00446	-0.752146	1.30626	18.1586	2.03255e-05	0.00797259
chr7	71200000	71225000	71225000	71250000	3.82126	3.37407	2.22032	2.245	-0.685214	1.56637	18.1307	2.06245e-05	0.00806692
chr7	106275000	106300000	106375000	106400000	0.665501	0.355165	1.05173	1.38308	1.27104	-0.148089	17.91	2.31598e-05	0.0087433
chr7	25850000	25875000	25900000	25925000	2.72641	2.56508	5.02493	3.60804	0.6988	1.81089	18.0032	2.20533e-05	0.00845766
chr7	117350000	117375000	117400000	117425000	2.23265	2.92025	4.06669	4.61027	0.749716	1.8066	22.5897	2.00558e-06	0.00152222
chr7	113375000	113400000	113400000	113425000	3.02695	3.03864	7.15176	5.47219	1.05127	2.23176	48.9214	2.66423e-12	2.53114e-08
chr7	106825000	106850000	107025000	107050000	0.686968	0.434091	1.6594	1.06237	1.27312	-0.0165439	18.9569	1.33703e-05	0.00599391
chr7	117400000	117425000	117475000	117500000	1.13779	1.55878	0.373948	0.420938	-1.75535	-0.111804	33.4595	7.27634e-09	2.04148e-05
chr7	121200000	121225000	121650000	121675000	1.28807	1.18388	0.444064	0.461027	-1.44114	-0.165033	23.935	9.96421e-07	0.000894217
chr7	121200000	121225000	121675000	121700000	0.923114	1.14442	0.490807	0.320714	-1.36479	-0.383862	17.8357	2.40823e-05	0.00896864
chr7	119600000	119625000	119975000	120000000	0.128807	0.13812	0.560922	0.621384	2.12667	-1.31831	20.3653	6.39779e-06	0.0035381
chr7	102000000	102025000	102125000	102150000	0.236145	0.236777	0	0	-6.50506	-2.61759	22.0868	2.60596e-06	0.00185428
chr7	116825000	116850000	116925000	116950000	2.81228	3.27541	1.79963	1.82406	-0.749603	1.30897	18.382	1.80755e-05	0.00738225
chr7	107275000	107300000	107625000	107650000	0.107339	0.157851	0.631038	0.501116	2.05618	-1.37425	18.2466	1.94073e-05	0.00772907
chr7	85425000	85450000	85825000	85850000	0.257613	0.453823	0	0.0400893	-3.90161	-2.08331	22.8301	1.76968e-06	0.00139306
chr7	85425000	85450000	85750000	85775000	0.450823	0.670868	0.0701153	0.120268	-2.50793	-1.40632	23.0311	1.59398e-06	0.00128412
chr7	75775000	75800000	75975000	76000000	0.128807	0.236777	0.607666	0.902009	2.02717	-0.969473	23.1975	1.46186e-06	0.00120372
chr7	75775000	75800000	75950000	75975000	0.128807	0.374897	1.21533	0.922054	2.04325	-0.527866	31.6854	1.81279e-08	4.09958e-05
chr7	89350000	89375000	89400000	89425000	1.8677	1.81529	3.59925	2.96661	0.828056	1.37477	22.8607	1.74175e-06	0.00137747
chr7	121500000	121525000	121625000	121650000	3.00549	1.95341	1.19196	1.16259	-1.06785	0.905029	24.2406	8.50208e-07	0.000795666
chr7	121500000	121525000	121600000	121625000	1.76036	1.97314	1.0751	0.881964	-0.939897	0.555374	17.5306	2.82722e-05	0.00993553
chr7	121500000	121525000	121675000	121700000	1.22366	1.24308	0.467435	0.541205	-1.27981	-0.124249	19.9054	8.13704e-06	0.00421562
chr7	121500000	121525000	121575000	121600000	2.40439	2.68347	1.44905	1.16259	-0.971123	0.980021	24.3279	8.12543e-07	0.000772488
chr7	121500000	121525000	121550000	121575000	2.662	2.20992	1.21533	1.22272	-0.993899	0.906336	24.2238	8.57681e-07	0.000801021
chr7	113400000	113425000	113650000	113675000	0.257613	0.197314	0.864755	0.841875	1.90099	-0.795284	25.0428	5.60708e-07	0.000587387
chr7	138550000	138575000	139075000	139100000	0.0214678	0.0789257	0.350577	0.400893	2.81542	-1.9826	18.4591	1.73591e-05	0.00719632
chr7	20300000	20325000	20400000	20425000	1.22366	1.28254	2.24369	2.36527	0.878249	0.86105	19.4188	1.04969e-05	0.00504014
chr7	86475000	86500000	86625000	86650000	1.3954	1.63771	0.677781	0.661473	-1.17997	0.192009	21.083	4.3982e-06	0.00270122
chr7	129475000	129500000	129550000	129575000	2.5332	2.95971	1.49579	1.58353	-0.834276	1.13333	20.2385	6.83628e-06	0.00371058
chr7	105550000	105575000	105850000	105875000	0.19321	0.197314	0.958242	0.701563	2.06319	-0.874245	26.3774	2.80805e-07	0.000353268
chr7	105550000	105575000	105925000	105950000	0.19321	0.236777	0.911499	0.681518	1.86311	-0.889419	22.0588	2.64419e-06	0.00187278
chr7	105550000	105575000	105750000	105775000	0.236145	0.374897	0.888127	1.02228	1.62971	-0.578328	22.0412	2.6686e-06	0.00188426
chr7	105650000	105675000	105825000	105850000	0.558162	0.769525	1.35556	1.72384	1.21071	0.192767	21.6438	3.28275e-06	0.00220089
chr7	105650000	105675000	105725000	105750000	1.56715	1.40093	4.09006	3.64813	1.3801	1.43543	63.8422	1.34793e-15	2.81344e-11
chr7	105650000	105675000	105750000	105775000	1.43834	1.02603	2.47741	3.04679	1.17551	1.02432	34.2149	4.93502e-09	1.4876e-05
chr7	105650000	105675000	105675000	105700000	3.97154	3.67004	7.6192	7.27621	0.962743	2.50207	56.0765	6.97045e-14	9.79824e-10
chr7	105650000	105675000	105700000	105725000	1.8677	1.97314	5.07167	5.23165	1.42204	1.83492	86.3079	1.53995e-20	7.0713e-16
chr7	86300000	86325000	86350000	86375000	3.73539	4.30145	2.43066	2.22496	-0.792321	1.68817	25.1534	5.29465e-07	0.000562356
chr7	89625000	89650000	90075000	90100000	0	0.0197314	0.257089	0.280625	4.39878	-2.47989	19.2552	1.14357e-05	0.00533474
chr7	121375000	121400000	121650000	121675000	3.09136	2.68347	0.818012	0.481071	-2.16904	0.862597	91.2162	1.288e-21	7.09724e-17
chr7	121375000	121400000	121625000	121650000	3.09136	3.13729	1.2387	1.08241	-1.42798	1.12985	56.557	5.45931e-14	8.26437e-10
chr7	121375000	121400000	121675000	121700000	1.9321	1.42066	0.327205	0.481071	-2.02408	0.124337	49.19	2.32327e-12	2.25385e-08
chr7	121375000	121400000	121525000	121550000	1.15926	1.40093	0.514179	0.440982	-1.42721	-0.108224	24.0507	9.3834e-07	0.00085775
chr7	105450000	105475000	105600000	105625000	0.450823	0.197314	1.33219	0.841875	1.74359	-0.447193	24.5029	7.41964e-07	0.000722848
chr7	105450000	105475000	105700000	105725000	0.0214678	0.0591942	0.280461	0.581295	3.32935	-1.84265	24.5275	7.32572e-07	0.000715216
chr7	51300000	51325000	51325000	51350000	2.01797	1.59824	2.85136	3.22719	0.756695	1.29931	18.2208	1.96722e-05	0.00780302
chr7	71175000	71200000	71275000	71300000	2.61907	3.11756	1.75288	1.36304	-0.891529	1.17684	22.6099	1.98458e-06	0.00151128
chr7	125900000	125925000	126125000	126150000	3.82126	4.24225	1.91648	2.22496	-0.956434	1.63437	35.4007	2.68386e-09	8.9626e-06
chr7	116800000	116825000	117025000	117050000	1.15926	1.10496	0.444064	0.481071	-1.2822	-0.24336	18.3141	1.87312e-05	0.00756171
chr7	128150000	128175000	128200000	128225000	4.35796	3.453	1.96323	1.70379	-1.09169	1.54377	40.2841	2.19586e-10	1.05399e-06
chr7	128100000	128125000	128250000	128275000	1.69595	1.47986	0.677781	0.82183	-1.0697	0.283218	18.5716	1.63642e-05	0.00690651
chr7	117300000	117325000	117400000	117425000	2.85521	2.95971	4.86133	4.24946	0.642909	1.91256	18.9869	1.31616e-05	0.00591743
chr7	26050000	26075000	26150000	26175000	1.07339	1.22335	2.12683	2.16482	0.898156	0.752317	18.8372	1.42364e-05	0.00626571
chr7	79450000	79475000	79475000	79500000	3.79979	3.49246	1.84637	2.0646	-0.892334	1.5112	29.4224	5.82007e-08	0.000102526
chr7	128075000	128100000	128225000	128250000	1.9965	2.0126	1.21533	0.881964	-0.945829	0.652132	18.6959	1.53311e-05	0.00658551
chr7	117275000	117300000	117425000	117450000	0.601097	0.769525	1.54254	1.56348	1.17204	0.209738	21.4407	3.64939e-06	0.00236023
chr7	89200000	89225000	89250000	89275000	1.3954	1.61798	0.747897	0.701563	-1.05835	0.219133	17.542	2.81028e-05	0.00990204
chr7	86550000	86575000	86600000	86625000	3.75686	3.59112	1.63602	2.0646	-0.979082	1.49278	34.0966	5.24437e-09	1.56608e-05
chr7	79275000	79300000	79425000	79450000	0.729904	0.631405	0.0934871	0.100223	-2.77431	-1.19869	32.1252	1.4455e-08	3.4631e-05
chr7	106350000	106375000	106575000	106600000	0.472291	0.374897	1.47242	1.10246	1.59457	-0.17462	27.7437	1.38499e-07	0.000202971
chr7	106350000	106375000	106600000	106625000	0.472291	0.434091	1.47242	1.06237	1.47057	-0.166343	24.0478	9.39749e-07	0.000858469
chr7	147075000	147100000	147400000	147425000	0.107339	0.0394628	0.584294	0.380848	2.68571	-1.67925	21.4119	3.70463e-06	0.00238649
chr7	147075000	147100000	147200000	147225000	0.322016	0.236777	0.981614	0.942098	1.78006	-0.608638	25.4934	4.43899e-07	0.000489506
chr7	147075000	147100000	147300000	147325000	0.364952	0.453823	0.934871	1.22272	1.39534	-0.349258	19.4866	1.01306e-05	0.00492106
chr7	147075000	147100000	147175000	147200000	0.944581	1.34174	2.31381	2.245	0.985727	0.805892	22.3363	2.28836e-06	0.00169005
chr7	116850000	116875000	116925000	116950000	4.35796	4.12387	2.80461	2.66594	-0.633119	1.82142	18.0889	2.10824e-05	0.00818396
chr7	121225000	121250000	121650000	121675000	1.30953	0.927376	0.490807	0.340759	-1.43154	-0.303289	20.0168	7.67655e-06	0.00403471
chr7	137925000	137950000	138000000	138025000	1.97503	1.7561	2.82798	3.3675	0.738369	1.33402	17.9248	2.29807e-05	0.00869473
chr7	137925000	137950000	138200000	138225000	0.644033	0.651137	0.163602	0.200446	-1.80724	-1.11453	17.7058	2.57837e-05	0.00938163
chr7	56650000	56675000	56675000	56700000	6.20418	5.80104	3.55251	4.16929	-0.630487	2.31666	21.5742	3.40408e-06	0.0022516
chr7	79000000	79025000	79675000	79700000	0.257613	0.335434	0.0233718	0.0200446	-3.62989	-2.28742	17.7298	2.54606e-05	0.00931327
chr7	121275000	121300000	121650000	121675000	0.987517	0.868182	0.140231	0.440982	-1.62122	-0.599923	19.9021	8.15119e-06	0.00422137
chr7	75800000	75825000	75950000	75975000	0.665501	0.217046	1.54254	1.82406	1.95287	0.132214	44.4698	2.58314e-11	1.6945e-07
chr7	75800000	75825000	75875000	75900000	0.364952	0.493285	1.12184	1.20268	1.42716	-0.262086	22.0873	2.60528e-06	0.00185428
chr7	106300000	106325000	106350000	106375000	1.50274	1.42066	2.64101	2.46549	0.802552	1.03009	18.124	2.06972e-05	0.00808616
chr7	106300000	106325000	106400000	106425000	0.601097	0.513017	1.42568	1.22272	1.24402	-0.0377153	20.0929	7.37682e-06	0.00390849
chr7	71125000	71150000	71350000	71375000	0.987517	1.22335	0.420692	0.481071	-1.28681	-0.272742	17.6645	2.63496e-05	0.00950968
chr7	150350000	150375000	150650000	150675000	0.85871	0.828719	1.58928	1.82406	1.01929	0.393796	18.6746	1.55036e-05	0.00663064
chr7	137950000	137975000	138175000	138200000	0.85871	0.769525	0.116859	0.360804	-1.71325	-0.795154	19.3956	1.06252e-05	0.00508448
chr7	137950000	137975000	138200000	138225000	0.665501	0.927376	0.327205	0.180402	-1.66998	-0.805835	18.4738	1.7226e-05	0.00716174
chr7	105725000	105750000	105800000	105825000	1.20219	1.30227	2.36055	2.16482	0.847671	0.842142	17.7923	2.4638e-05	0.00912137
chr7	128175000	128200000	128200000	128225000	5.28107	5.80104	3.62262	3.68821	-0.600534	2.2165	19.533	9.88753e-06	0.0048507
chr7	121475000	121500000	121625000	121650000	2.57613	2.66374	1.12184	1.18263	-1.18164	0.953811	35.7827	2.20597e-09	7.65461e-06
chr7	121475000	121500000	121600000	121625000	2.12531	1.83502	0.79464	0.781741	-1.32434	0.518167	32.588	1.13917e-08	2.86366e-05
chr7	121475000	121500000	121500000	121525000	5.66749	5.28802	3.27205	3.44768	-0.701976	2.15943	26.0264	3.36782e-07	0.000402726
chr7	121450000	121475000	121650000	121675000	2.14678	1.99287	0.958242	0.701563	-1.32752	0.581505	33.8015	6.10322e-09	1.75524e-05
chr7	121450000	121475000	121625000	121650000	4.16475	4.24225	1.75288	1.90424	-1.19671	1.61776	55.3612	1.00298e-13	1.35459e-09
chr7	121450000	121475000	121600000	121625000	3.24163	2.82159	1.93986	1.4833	-0.831482	1.27205	21.0244	4.53477e-06	0.00275809
chr7	121450000	121475000	121575000	121600000	3.06989	3.17676	1.56591	1.72384	-0.920821	1.28375	27.5965	1.49445e-07	0.000214449
chr7	121450000	121475000	121475000	121500000	7.1917	6.66922	4.44064	4.04902	-0.708774	2.49419	30.0156	4.28577e-08	8.13217e-05
chr7	121450000	121475000	121525000	121550000	3.54218	2.88079	1.26208	1.3029	-1.31812	1.19922	48.472	3.35041e-12	2.97769e-08
chr7	121450000	121475000	121550000	121575000	2.38292	3.27541	1.21533	1.4833	-1.06394	1.10076	28.4689	9.52176e-08	0.000150423
chr7	123450000	123475000	123625000	123650000	0.622565	0.670868	1.30882	1.68375	1.21292	0.153105	21.4999	3.53853e-06	0.00230695
chr7	127975000	128000000	128200000	128225000	1.80329	1.83502	0.981614	0.86192	-0.984392	0.503107	18.7843	1.46369e-05	0.00637881
chr14	71150000	71175000	71200000	71225000	0.944581	1.08523	1.93986	2.0646	0.977388	0.629074	20.3657	6.39654e-06	0.0035381
chr14	120675000	120700000	120700000	120725000	7.14876	7.18223	4.23029	4.93098	-0.640796	2.56667	24.98	5.79275e-07	0.000603168
chr14	79625000	79650000	79900000	79925000	0.686968	1.0063	0.163602	0.320714	-1.7728	-0.745908	21.1642	4.21574e-06	0.00262576
chr14	75875000	75900000	75950000	75975000	2.33999	2.34804	1.14522	1.46326	-0.835094	0.906598	17.565	2.77646e-05	0.00982725
chr14	52900000	52925000	53025000	53050000	0.686968	0.710331	0.0934871	0.140313	-2.53437	-1.13231	29.7929	4.80746e-08	8.8775e-05
chr14	75825000	75850000	75900000	75925000	2.68347	2.74267	1.37893	0.982188	-1.21254	0.995742	36.9192	1.23128e-09	4.62173e-06
chr14	54500000	54525000	54550000	54575000	0.493758	0.631405	0.140231	0.100223	-2.22098	-1.36454	20.1587	7.12753e-06	0.00381012
chr14	52925000	52950000	53025000	53050000	1.331	0.907645	0.350577	0.501116	-1.3684	-0.287793	18.5235	1.67825e-05	0.00703561
chr14	64850000	64875000	65050000	65075000	2.83374	2.22965	1.47242	1.18263	-0.934497	0.980484	21.5486	3.44967e-06	0.00226942
chr14	52975000	53000000	53100000	53125000	0.815775	0.947108	0.140231	0.380848	-1.71136	-0.683583	21.0443	4.48778e-06	0.00274035
chr14	54625000	54650000	54650000	54675000	1.41687	1.20362	0.631038	0.440982	-1.29752	-0.0476706	20.8391	4.99531e-06	0.00296484
chr14	20900000	20925000	21000000	21025000	0.794307	0.611674	1.54254	2.0646	1.3701	0.370035	30.1326	4.03495e-08	7.76316e-05
chr14	20900000	20925000	21075000	21100000	0.665501	0.749794	2.36055	1.84411	1.55744	0.51989	42.9505	5.61435e-11	3.36909e-07
chr14	20900000	20925000	21025000	21050000	0.515226	0.572211	1.21533	1.26281	1.18327	-0.105977	17.725	2.55255e-05	0.0093258
chr14	75850000	75875000	76000000	76025000	1.48128	1.08523	0.631038	0.481071	-1.20861	-0.0544266	17.7127	2.56903e-05	0.00936744
chr14	75850000	75875000	75900000	75925000	4.85171	5.62345	2.45404	2.26504	-1.15442	1.94555	57.863	2.8103e-14	4.77948e-10
chr14	75850000	75875000	75925000	75950000	2.40439	2.72294	1.14522	1.20268	-1.12517	0.941353	31.8839	1.63666e-08	3.81443e-05
chr14	75850000	75875000	75950000	75975000	1.9965	1.85475	0.888127	0.741652	-1.24427	0.503074	28.9072	7.59303e-08	0.00012648
chr14	45675000	45700000	45725000	45750000	2.36145	2.4467	3.9732	4.02897	0.733995	1.69557	22.9605	1.65366e-06	0.00132213
chr14	45675000	45700000	45700000	45725000	4.57263	3.70951	6.61421	6.59469	0.676308	2.43464	25.1909	5.19278e-07	0.000553242
chr14	45675000	45700000	45750000	45775000	1.56715	1.36147	2.92147	3.12696	1.05012	1.18868	33.346	7.71381e-09	2.14935e-05
chr14	45575000	45600000	45750000	45775000	2.57613	2.46643	5.28202	5.11138	1.04263	1.96003	51.5976	6.81258e-13	7.50784e-09
chr14	52875000	52900000	53000000	53025000	0.837243	0.907645	0.350577	0.220491	-1.62391	-0.678155	20.0381	7.59154e-06	0.00400378
chr14	52875000	52900000	53025000	53050000	0.686968	0.670868	0.140231	0.240536	-1.79651	-1.05121	18.2097	1.97867e-05	0.00783937
chr14	45625000	45650000	45675000	45700000	1.3954	1.16415	2.19695	2.64589	0.927959	0.917756	21.3698	3.78695e-06	0.00242867
chr14	45625000	45650000	45700000	45725000	0.85871	0.789257	1.68277	1.82406	1.09152	0.40685	21.5925	3.37161e-06	0.00223979
chr14	20925000	20950000	21075000	21100000	1.45981	1.18388	3.29542	3.16705	1.29128	1.20622	49.3156	2.1792e-12	2.12908e-08
chr14	20925000	20950000	21050000	21075000	1.97503	2.0126	3.38891	3.80848	0.854218	1.50303	27.1455	1.88704e-07	0.000257125
chr14	75675000	75700000	76050000	76075000	1.331	1.10496	0.303833	0.601339	-1.39317	-0.175741	20.9612	4.68675e-06	0.00283172
chr14	78650000	78675000	79100000	79125000	0.107339	0.0197314	0.537551	0.340759	2.76203	-1.80713	20.1931	7.00053e-06	0.00377003
chr14	78600000	78625000	78850000	78875000	0.300549	0.13812	0.981614	0.661473	1.89926	-0.858402	22.1739	2.49037e-06	0.00179898
chr14	121750000	121775000	121925000	121950000	0.472291	0.651137	0.0934871	0.160357	-2.10451	-1.34697	18.5619	1.64477e-05	0.00692915
chr14	60700000	60725000	60725000	60750000	5.90363	5.40641	3.92646	3.40759	-0.627832	2.23436	20.6923	5.39337e-06	0.00313112
chr14	45700000	45725000	45750000	45775000	1.73889	1.67717	3.27205	3.38754	0.963867	1.35287	31.8668	1.65113e-08	3.83447e-05
chr14	52950000	52975000	53075000	53100000	0.644033	0.611674	0.186974	0.160357	-1.84447	-1.1633	17.6511	2.65365e-05	0.00955749
chr14	79575000	79600000	79625000	79650000	2.55466	1.85475	1.44905	0.701563	-1.0538	0.747333	19.7221	8.95602e-06	0.00452588
chr14	79650000	79675000	79675000	79700000	9.59609	8.76075	5.37551	5.93321	-0.694995	2.90037	32.9147	9.62918e-09	2.50659e-05
chr14	20975000	21000000	21200000	21225000	0.0429355	0.197314	0.677781	0.461027	2.17947	-1.39367	18.683	1.54354e-05	0.00661172
chr14	20975000	21000000	21050000	21075000	1.07339	1.18388	1.96323	2.22496	0.892098	0.723082	18.0706	2.12866e-05	0.00823702
chr14	45450000	45475000	45850000	45875000	0	0.0394628	0.303833	0.420938	3.98794	-2.10881	24.1853	8.74962e-07	0.000811665
chr14	20500000	20525000	20625000	20650000	0.880178	1.18388	2.12683	1.90424	0.954166	0.641047	18.9994	1.30761e-05	0.00589245
chr14	20800000	20825000	20950000	20975000	0.0429355	0.0789257	0.39732	0.481071	2.78772	-1.78604	21.6943	3.19733e-06	0.00216121
chr14	64825000	64850000	65050000	65075000	3.52071	3.37407	1.93986	2.10469	-0.764951	1.47699	21.715	3.16305e-06	0.00214435
chr14	45650000	45675000	45725000	45750000	1.71742	1.67717	3.10845	2.80625	0.797384	1.23942	20.35	6.44937e-06	0.00356161
chr14	45650000	45675000	45700000	45725000	1.67449	1.53905	4.51075	3.76839	1.36081	1.53576	63.888	1.31696e-15	2.79107e-11
chr14	45650000	45675000	45750000	45775000	0.987517	1.3812	2.36055	2.74612	1.10396	0.932436	29.4454	5.75144e-08	0.000101969
chr14	53000000	53025000	53075000	53100000	1.65302	1.16415	0.607666	0.581295	-1.23708	0.0652267	19.9991	7.74786e-06	0.00405826
chr14	100700000	100725000	100900000	100925000	0.085871	0.157851	0.888127	0.420938	2.36824	-1.25494	22.5787	2.01711e-06	0.00152845
chr14	119250000	119275000	119325000	119350000	2.91962	3.27541	1.75288	1.94433	-0.741866	1.33549	18.435	1.75799e-05	0.00725844
chr14	121725000	121750000	121925000	121950000	0.729904	0.611674	0.140231	0.220491	-1.85717	-1.08183	18.7258	1.50929e-05	0.00651159
chr14	54725000	54750000	54750000	54775000	1.18073	1.36147	0.327205	0.481071	-1.63259	-0.169123	29.1567	6.67529e-08	0.000113852
chr14	54375000	54400000	54400000	54425000	2.27558	1.77583	0.934871	0.701563	-1.31286	0.552644	31.1812	2.35032e-08	5.01197e-05
chr14	78675000	78700000	78900000	78925000	0.622565	0.374897	1.19196	1.42317	1.40241	-0.0888657	23.286	1.3961e-06	0.00116278
chr14	81525000	81550000	81750000	81775000	0.279081	0.315703	0	0.0400893	-3.64085	-2.28772	17.8172	2.43177e-05	0.00902461
chr14	64925000	64950000	65000000	65025000	3.9286	3.3938	2.22032	2.0646	-0.772658	1.55948	22.4513	2.15542e-06	0.001605
chr14	64925000	64950000	65050000	65075000	3.2631	3.96601	2.22032	1.82406	-0.846984	1.51961	24.8821	6.09463e-07	0.000624686
chr14	53025000	53050000	53050000	53075000	4.95905	5.4656	3.08507	3.10692	-0.7522	2.07198	28.2856	1.04674e-07	0.000162382
chr14	63150000	63175000	63925000	63950000	0.0644033	0.0394628	0.373948	0.360804	2.77272	-2.01129	17.7064	2.57759e-05	0.00938163
chr14	100325000	100350000	100850000	100875000	0.085871	0.0197314	0.514179	0.380848	3.04584	-1.80811	23.6873	1.13326e-06	0.000988067
chr14	54450000	54475000	54475000	54500000	1.95357	2.13099	0.981614	0.82183	-1.18592	0.604545	28.2931	1.0427e-07	0.000161938
chr14	54425000	54450000	54450000	54475000	2.79081	3.05837	1.19196	1.44321	-1.14261	1.12057	36.6566	1.40884e-09	5.19966e-06
chr14	61200000	61225000	61850000	61875000	0.450823	0.256508	0.0467435	0.0200446	-3.33568	-2.07834	19.3157	1.10793e-05	0.0052253
chr14	79600000	79625000	79650000	79675000	4.33649	4.10413	2.43066	2.6058	-0.74093	1.7732	23.9405	9.93618e-07	0.000892875
chr14	79600000	79625000	79675000	79700000	3.45631	3.59112	2.29043	1.82406	-0.784602	1.50402	22.305	2.32605e-06	0.0017117
chr14	45600000	45625000	45675000	45700000	1.54568	1.44039	3.45902	3.38754	1.19662	1.31639	46.8395	7.70432e-12	6.13482e-08
chr14	45600000	45625000	45650000	45675000	1.24513	1.42066	3.92646	3.88866	1.54655	1.40667	78.8088	6.84206e-19	2.69297e-14
chr14	45600000	45625000	45725000	45750000	1.56715	1.79556	3.36553	3.08688	0.933653	1.31477	28.6795	8.54037e-08	0.000137925
chr14	45600000	45625000	45700000	45725000	1.56715	1.42066	3.69274	3.3675	1.23858	1.34596	50.0636	1.48845e-12	1.51885e-08
chr14	45600000	45625000	45750000	45775000	2.5332	2.54535	4.8847	4.93098	0.950123	1.90981	42.3565	7.60617e-11	4.34764e-07
chr14	75775000	75800000	76025000	76050000	1.71742	1.85475	0.864755	0.681518	-1.21643	0.408448	25.8063	3.77445e-07	0.000439896
chr14	121850000	121875000	121950000	121975000	2.03944	1.51932	0.724525	0.641429	-1.37845	0.352559	29.7993	4.79169e-08	8.86025e-05
chr14	121850000	121875000	121925000	121950000	1.69595	1.87448	0.747897	0.641429	-1.36659	0.366447	31.1616	2.37415e-08	5.05496e-05
chr14	121850000	121875000	121975000	122000000	1.58861	1.59824	0.701153	0.701563	-1.18097	0.257806	22.4029	2.21038e-06	0.00164326
chr14	78700000	78725000	78850000	78875000	1.24513	1.40093	2.68775	2.16482	0.864599	0.931444	18.7201	1.51378e-05	0.0065228
chr14	78700000	78725000	78800000	78825000	1.8677	1.20362	2.71113	2.72607	0.831494	1.11144	18.3759	1.81335e-05	0.00740372
chr14	78700000	78725000	78825000	78850000	2.23265	1.93368	3.73948	3.42763	0.782118	1.51907	22.864	1.73877e-06	0.00137686
chr14	121875000	121900000	121950000	121975000	1.9965	1.89422	0.911499	0.761696	-1.22146	0.524144	28.4047	9.8426e-08	0.000154078
chr14	121875000	121900000	121925000	121950000	2.662	2.66374	1.40231	1.26281	-1.00159	1.03257	27.5584	1.52422e-07	0.000217813
chr14	121875000	121900000	121900000	121925000	5.02346	5.01178	3.17856	3.40759	-0.604768	2.07183	18.8513	1.41311e-05	0.0062333
chr14	121875000	121900000	121975000	122000000	1.69595	1.51932	0.467435	0.541205	-1.65912	0.144859	37.9243	7.35453e-10	3.04246e-06
chr14	60000000	60025000	60750000	60775000	0.472291	0.335434	0.0701153	0.0601339	-2.58647	-1.84323	17.9569	2.25968e-05	0.00861098
chr14	75800000	75825000	75925000	75950000	2.61907	2.92025	1.58928	1.18263	-1.01056	1.08753	27.5619	1.52143e-07	0.000217813
chr14	75900000	75925000	75925000	75950000	6.54767	6.70868	4.93144	3.70826	-0.625209	2.46407	20.0078	7.71263e-06	0.0040475
chr14	77525000	77550000	78200000	78225000	0.0214678	0.0789257	0.327205	0.440982	2.85149	-1.95375	19.1566	1.20418e-05	0.00553171
chr19	24775000	24800000	24925000	24950000	0.515226	0.315703	1.09847	1.02228	1.35502	-0.372353	18.203	1.98562e-05	0.00785788
chr19	21650000	21675000	22000000	22025000	0	0	0.327205	0.340759	6.99951	-2.28088	31.2746	2.2399e-08	4.84225e-05
chr19	16500000	16525000	16600000	16625000	0.794307	0.769525	1.70614	1.62362	1.08687	0.331873	20.3742	6.36837e-06	0.00353034
chr19	31575000	31600000	32025000	32050000	0.085871	0.0591942	0.420692	0.400893	2.46742	-1.83769	17.6955	2.59242e-05	0.00941285
chr19	16400000	16425000	16650000	16675000	0.364952	0.315703	1.28545	1.46326	2.01289	-0.162787	43.2797	4.74491e-11	2.94768e-07
chr19	40800000	40825000	41075000	41100000	0.644033	0.493285	1.26208	1.64366	1.36307	0.0701084	24.8174	6.3026e-07	0.00064023
chr19	16150000	16175000	16325000	16350000	0.837243	0.611674	1.77625	1.44321	1.14948	0.261131	20.6	5.6595e-06	0.003235
chr19	3600000	3625000	3700000	3725000	2.21118	2.60455	1.09847	1.50335	-0.877819	0.93177	18.8234	1.43401e-05	0.00629632
chr19	24225000	24250000	24350000	24375000	0.364952	0.473554	1.2387	1.06237	1.43991	-0.286602	21.9064	2.86275e-06	0.00198044
chr19	31850000	31875000	32050000	32075000	0.257613	0.197314	1.12184	0.601339	1.89926	-0.802009	22.2988	2.33357e-06	0.00171631
chr19	31850000	31875000	32075000	32100000	0.257613	0.177583	0.701153	0.781741	1.76865	-0.950671	19.5588	9.75488e-06	0.00481108
chr19	5550000	5575000	6250000	6275000	0.128807	0.0986571	0.514179	0.641429	2.3316	-1.37693	22.2842	2.35132e-06	0.00172385
chr19	32750000	32775000	33325000	33350000	1.73889	1.34174	0.79464	0.661473	-1.08144	0.236566	17.8469	2.3941e-05	0.00893051
chr19	24525000	24550000	24775000	24800000	0.128807	0.0789257	0.490807	0.521161	2.2696	-1.5433	18.9771	1.32297e-05	0.00594416
chr19	24525000	24550000	24875000	24900000	0.0214678	0.0197314	0.280461	0.320714	3.71156	-2.31929	18.5341	1.66891e-05	0.0070114
chr19	31950000	31975000	32250000	32275000	0.0214678	0	0.233718	0.280625	4.33171	-2.52304	18.2676	1.91943e-05	0.00767754
chr19	31950000	31975000	32025000	32050000	0.815775	0.966839	1.77625	1.90424	1.04219	0.48946	20.867	4.92294e-06	0.00293834
chr19	21800000	21825000	22175000	22200000	0.0214678	0.0197314	0.257089	0.340759	3.70717	-2.31999	18.3891	1.80088e-05	0.00736811
chr19	21800000	21825000	22075000	22100000	0.0429355	0.0197314	0.210346	0.461027	3.35224	-2.14381	18.2155	1.9727e-05	0.00781798
chr19	21825000	21850000	22250000	22275000	0.0644033	0.0394628	0.444064	0.440982	3.04064	-1.8105	24.1948	8.7067e-07	0.000809865
chr19	21825000	21850000	22375000	22400000	0.0429355	0.0394628	0.631038	0.440982	3.61174	-1.63119	33.1083	8.71673e-09	2.33163e-05
chr19	21825000	21850000	21975000	22000000	0.085871	0.13812	0.677781	0.400893	2.21568	-1.47447	18.3586	1.8299e-05	0.00743602
chr19	21875000	21900000	22075000	22100000	0.300549	0.118388	0.79464	0.781741	1.91918	-0.904661	22.5679	2.02844e-06	0.00153618
chr19	21875000	21900000	22350000	22375000	0.0644033	0.0789257	0.444064	0.481071	2.64367	-1.70842	21.325	3.87638e-06	0.00247256
chr19	21875000	21900000	22100000	22125000	0.214678	0.217046	0.677781	1.04232	1.99297	-0.787493	25.8966	3.60208e-07	0.000423388
chr19	21450000	21475000	21575000	21600000	0.38642	0.572211	1.00499	1.44321	1.34972	-0.160894	20.1336	7.22152e-06	0.00384841
chr19	31750000	31775000	32025000	32050000	0.171742	0	0.537551	0.541205	2.6657	-1.51932	23.1625	1.48872e-06	0.00122145
chr19	24700000	24725000	24925000	24950000	0.19321	0.217046	0.771268	0.761696	1.88505	-0.935376	22.2953	2.33773e-06	0.00171754
chr19	24700000	24725000	24950000	24975000	0.150274	0.13812	0.631038	0.701563	2.19301	-1.17337	23.8636	1.03411e-06	0.000922047
chr19	31825000	31850000	32050000	32075000	0.38642	0.394628	0.981614	1.06237	1.38395	-0.426065	18.7684	1.47595e-05	0.00641493
chr19	31825000	31850000	32025000	32050000	0.686968	0.394628	1.44905	1.50335	1.45778	0.0602837	27.855	1.30754e-07	0.000194517
chr19	40825000	40850000	40900000	40925000	1.82476	1.71663	2.85136	3.02674	0.733353	1.25839	17.6346	2.67675e-05	0.00960513
chr19	16125000	16150000	16650000	16675000	0.644033	0.631405	1.93986	1.28286	1.32254	0.20524	24.5311	7.31192e-07	0.000714375
chr19	16125000	16150000	16375000	16400000	0.38642	0.493285	1.26208	1.50335	1.64609	-0.0743316	32.3361	1.29681e-08	3.17309e-05
chr19	24350000	24375000	24700000	24725000	0.322016	0.295971	1.05173	0.781741	1.55384	-0.630219	19.3405	1.09361e-05	0.00518239
chr19	16175000	16200000	16525000	16550000	0.171742	0.256508	0.771268	0.741652	1.79746	-0.935772	20.3964	6.29473e-06	0.00350157
chr19	24675000	24700000	24925000	24950000	0.214678	0.13812	1.26208	0.86192	2.57287	-0.625976	43.207	4.92452e-11	3.01505e-07
chr19	24675000	24700000	24775000	24800000	0.601097	0.631405	1.33219	1.4833	1.19068	0.0707538	20.2049	6.95743e-06	0.00375268
chr19	16475000	16500000	16675000	16700000	0.322016	0.335434	0.841384	1.00223	1.48468	-0.589542	18.7463	1.49315e-05	0.00646628
chr19	17225000	17250000	17425000	17450000	0.429355	0.473554	1.72951	1.20268	1.68103	-0.0178071	33.1908	8.35451e-09	2.26553e-05
chr19	17225000	17250000	17450000	17475000	0.343484	0.177583	0.981614	0.86192	1.82403	-0.678613	24.6557	6.85415e-07	0.000682724
chr19	11100000	11125000	11950000	11975000	0.665501	0.394628	0.0233718	0.140313	-2.58589	-1.50663	21.5712	3.40933e-06	0.0022516
chr19	29925000	29950000	30275000	30300000	0.171742	0.197314	0.771268	0.601339	1.86929	-1.08721	19.3065	1.11326e-05	0.00523768
chr19	30925000	30950000	31425000	31450000	0.128807	0.197314	0.631038	0.601339	1.88937	-1.22572	17.8879	2.34303e-05	0.0088116
chr19	21725000	21750000	21925000	21950000	0.085871	0.13812	0.490807	0.521161	2.13991	-1.52229	17.5804	2.7541e-05	0.00977826
chr19	58875000	58900000	58975000	59000000	2.85521	2.82159	1.56591	1.32295	-0.979783	1.12996	27.8933	1.2819e-07	0.000190908
chr19	17200000	17225000	17450000	17475000	0.38642	0.236777	1.02836	1.36304	1.95067	-0.336839	34.6707	3.90467e-09	1.23654e-05
chr19	17200000	17225000	17475000	17500000	0.322016	0.217046	0.958242	0.761696	1.66653	-0.741046	20.2887	6.65935e-06	0.00364471
chr19	21900000	21925000	22100000	22125000	0.279081	0.13812	0.79464	0.86192	1.99489	-0.849742	25.5041	4.41448e-07	0.00048767
chr19	31800000	31825000	32125000	32150000	0.0429355	0.0789257	0.560922	0.30067	2.73801	-1.83434	19.481	1.01604e-05	0.00492652
chr19	16375000	16400000	16600000	16625000	0.214678	0.335434	0.841384	0.801786	1.55775	-0.770962	17.8761	2.35767e-05	0.0088353
chr19	58175000	58200000	58275000	58300000	1.80329	2.24938	0.934871	1.04232	-1.03278	0.640689	21.7787	3.05977e-06	0.00208976
chr19	16425000	16450000	16650000	16675000	0.493758	0.41436	1.58928	1.1225	1.56673	-0.097887	27.9138	1.26843e-07	0.000189518
chr19	16425000	16450000	16600000	16625000	0.536694	0.473554	1.72951	1.46326	1.65286	0.113473	37.2373	1.04594e-09	4.11529e-06
chr19	21700000	21725000	21950000	21975000	0.0644033	0.118388	0.771268	0.320714	2.51033	-1.51473	20.1101	7.31081e-06	0.00388548
chr19	21700000	21725000	21975000	22000000	0.0214678	0.0394628	0.373948	0.320714	3.38367	-2.13936	19.7059	9.03202e-06	0.00454926
chr19	56400000	56425000	56600000	56625000	0.214678	0.217046	0.911499	0.641429	1.82366	-0.917252	20.6399	5.54286e-06	0.00318951
chr19	31275000	31300000	31975000	32000000	0.085871	0.0394628	0.327205	0.461027	2.63203	-1.89538	18.1284	2.06504e-05	0.00807475
chr19	16325000	16350000	16750000	16775000	0.0644033	0.0591942	0.39732	0.461027	2.7512	-1.81192	21.0493	4.47615e-06	0.00273811
chr19	55950000	55975000	56250000	56275000	0.815775	0.769525	0.327205	0.180402	-1.65743	-0.816634	18.6814	1.54479e-05	0.00661504
chr19	55925000	55950000	56275000	56300000	1.28807	1.0655	0.303833	0.521161	-1.48128	-0.244928	22.7332	1.8612e-06	0.00145265
chr19	31875000	31900000	32100000	32125000	0.150274	0.157851	0.677781	0.521161	1.93301	-1.27788	17.721	2.55785e-05	0.00933905
chr19	31925000	31950000	32025000	32050000	0.85871	0.453823	2.12683	1.80402	1.588	0.421237	39.7516	2.88406e-10	1.34678e-06
chr19	32325000	32350000	32400000	32425000	4.22915	4.34091	2.59427	2.58576	-0.726304	1.80167	23.6264	1.1697e-06	0.00101342
chr19	16100000	16125000	16600000	16625000	0.257613	0.157851	0.864755	0.701563	1.90672	-0.917707	22.4663	2.13859e-06	0.00159673
chr19	16100000	16125000	16625000	16650000	0.236145	0.177583	0.864755	0.86192	2.05435	-0.80859	28.213	1.08674e-07	0.000167083
chr19	44075000	44100000	44350000	44375000	0.085871	0.0789257	0.560922	0.360804	2.4361	-1.7048	18.3945	1.79576e-05	0.00735589
chr19	32975000	33000000	33275000	33300000	1.43834	2.03234	0.79464	0.82183	-1.10396	0.404331	20.2338	6.85324e-06	0.00371487
chr19	16200000	16225000	16300000	16325000	0.923114	0.966839	2.29043	1.52339	0.998401	0.54102	17.9476	2.27076e-05	0.00863169
chr19	16200000	16225000	16400000	16425000	0.57963	0.434091	1.77625	1.90424	1.8639	0.271554	51.2058	8.31743e-13	8.81372e-09
chr19	16200000	16225000	16375000	16400000	0.729904	0.493285	2.08009	1.44321	1.52089	0.278576	32.7866	1.02849e-08	2.64827e-05
chr19	45825000	45850000	46225000	46250000	0.558162	0.710331	0.210346	0.140313	-1.86119	-1.14744	17.765	2.49937e-05	0.00921993
chr19	24200000	24225000	24325000	24350000	0.322016	0.651137	1.37893	1.40313	1.49562	-0.0342181	26.8921	2.15141e-07	0.000286073
chr19	21975000	22000000	22000000	22025000	0.364952	0.927376	1.37893	1.66371	1.21945	0.171342	19.1667	1.19782e-05	0.00551526
chr19	16075000	16100000	16500000	16525000	0.085871	0.157851	0.537551	0.681518	2.29003	-1.30092	22.784	1.81271e-06	0.00142204
chr19	16075000	16100000	16525000	16550000	0.085871	0.0394628	0.373948	0.440982	2.67497	-1.86623	19.3602	1.08237e-05	0.00514508
chr19	16075000	16100000	16625000	16650000	0.214678	0.256508	0.724525	0.801786	1.68351	-0.893919	18.8802	1.39191e-05	0.00615554
chr19	21850000	21875000	22075000	22100000	0.128807	0.0394628	0.514179	0.581295	2.69611	-1.49921	25.0453	5.59996e-07	0.000587373
chr19	21850000	21875000	21950000	21975000	0.322016	0.374897	0.724525	1.18263	1.45585	-0.526312	17.7034	2.58166e-05	0.00938646
chr19	21850000	21875000	22375000	22400000	0	0.0986571	0.444064	0.360804	2.90681	-1.92181	20.1046	7.33192e-06	0.00389219
chr19	21850000	21875000	21975000	22000000	0.171742	0.315703	0.911499	0.82183	1.80188	-0.75695	23.0699	1.56215e-06	0.00126438
chr8	120275000	120300000	120375000	120400000	0.644033	0.670868	1.58928	1.50335	1.22784	0.185292	23.238	1.4314e-06	0.00118643
chr8	113425000	113450000	113475000	113500000	3.84273	4.69608	6.1234	6.59469	0.573142	2.42074	17.8989	2.32954e-05	0.00877787
chr8	130875000	130900000	131025000	131050000	1.00898	1.14442	2.47741	1.86415	0.998771	0.726535	21.2121	4.11151e-06	0.00258033
chr8	13950000	13975000	13975000	14000000	8.5227	8.56343	4.79121	5.95326	-0.663489	2.80954	27.0356	1.99738e-07	0.000269757
chr8	117550000	117575000	118200000	118225000	0.279081	0.374897	0.934871	1.06237	1.59993	-0.511186	22.6508	1.94277e-06	0.00149098
chr8	111225000	111250000	111450000	111475000	1.28807	0.848451	0.39732	0.320714	-1.56875	-0.400663	21.8494	2.94913e-06	0.00202929
chr8	111225000	111250000	111300000	111325000	1.22366	1.30227	0.420692	0.621384	-1.25809	-0.0854247	19.433	1.04193e-05	0.00501132
chr8	29375000	29400000	29450000	29475000	0.708436	0.848451	0.327205	0.100223	-1.90192	-0.885726	21.366	3.79444e-06	0.00243008
chr8	109950000	109975000	110075000	110100000	1.28807	1.22335	2.38392	2.20491	0.866847	0.855644	18.7865	1.46196e-05	0.00637461
chr8	125800000	125825000	125950000	125975000	1.11632	1.42066	0.444064	0.601339	-1.26636	-0.0784808	19.3868	1.06742e-05	0.00510039
chr8	126925000	126950000	127075000	127100000	1.41687	1.7561	0.303833	0.420938	-2.11091	0.0410091	51.4272	7.4303e-13	8.05965e-09
chr8	84000000	84025000	84075000	84100000	3.11283	3.19649	4.93144	4.65036	0.600223	2.00294	17.9867	2.22457e-05	0.00851722
chr8	84000000	84025000	84150000	84175000	2.31852	1.91395	4.16017	3.5479	0.863328	1.59213	27.5509	1.53012e-07	0.00021843
chr8	84000000	84025000	84125000	84150000	2.33999	2.22965	3.34216	4.06906	0.703559	1.60201	18.8575	1.40858e-05	0.00621731
chr8	127000000	127025000	127025000	127050000	3.17723	3.82789	1.9866	2.0646	-0.790782	1.49331	22.2642	2.37591e-06	0.00173817
chr8	117675000	117700000	118000000	118025000	0.364952	0.473554	1.02836	1.18263	1.39158	-0.318959	20.1611	7.11844e-06	0.00381012
chr8	117675000	117700000	118025000	118050000	0.558162	0.690599	1.35556	1.58353	1.23147	0.119486	21.925	2.83513e-06	0.00196656
chr8	108350000	108375000	108850000	108875000	0.0429355	0.0197314	0.327205	0.380848	3.41526	-2.1074	20.6334	5.56186e-06	0.00319754
chr8	125700000	125725000	126000000	126025000	0.85871	0.690599	0.140231	0.26058	-1.90677	-0.901949	22.1145	2.56861e-06	0.00184006
chr8	117925000	117950000	117975000	118000000	2.10384	2.34804	3.646	3.68821	0.717708	1.57714	20.4245	6.20298e-06	0.00345953
chr8	117925000	117950000	118000000	118025000	1.54568	1.47986	3.08507	2.92652	0.988599	1.19703	30.2505	3.79696e-08	7.39827e-05
chr8	117925000	117950000	118025000	118050000	1.24513	1.46012	2.66438	2.56571	0.945129	1.01398	24.4101	7.78586e-07	0.000747427
chr8	117700000	117725000	118000000	118025000	0.257613	0.394628	1.02836	1.16259	1.73363	-0.416424	27.7126	1.40742e-07	0.000204949
chr8	117700000	117725000	118025000	118050000	0.493758	0.572211	1.26208	1.40313	1.31779	-0.0423557	22.4742	2.1298e-06	0.00159218
chr8	117700000	117725000	118300000	118325000	0	0.0789257	0.514179	0.30067	3.22037	-1.94861	21.8551	2.94027e-06	0.0020242
chr8	117700000	117725000	118250000	118275000	0.19321	0.118388	0.677781	0.621384	2.05077	-1.18858	21.006	4.5784e-06	0.00277722
chr8	82225000	82250000	83000000	83025000	0.923114	0.848451	0.303833	0.280625	-1.59326	-0.654362	20.0065	7.71793e-06	0.00404874
chr8	79725000	79750000	79800000	79825000	0.515226	0.769525	1.51916	1.32295	1.12927	0.0944457	17.9445	2.27447e-05	0.00863864
chr8	117750000	117775000	118050000	118075000	0.472291	0.532748	1.14522	1.34299	1.30564	-0.13213	20.6327	5.56379e-06	0.00319754
chr8	117750000	117775000	118025000	118050000	0.644033	0.670868	1.86974	1.54344	1.3658	0.279534	29.4296	5.79843e-08	0.000102407
chr8	117750000	117775000	118300000	118325000	0.0429355	0.0394628	0.537551	0.320714	3.28828	-1.8899	24.2697	8.37463e-07	0.000788561
chr8	117750000	117775000	117900000	117925000	1.20219	0.966839	2.22032	1.8842	0.917999	0.678555	18.0726	2.12639e-05	0.00823285
chr8	117750000	117775000	118175000	118200000	0.38642	0.394628	1.16859	1.06237	1.50439	-0.343614	23.089	1.54674e-06	0.00125708
chr8	117750000	117775000	118350000	118375000	0.0214678	0	0.257089	0.360804	4.59787	-2.31992	22.6709	1.92262e-06	0.00148046
chr8	117475000	117500000	118225000	118250000	0.708436	0.55248	1.26208	1.58353	1.1834	0.0917312	19.6004	9.54479e-06	0.00474166
chr8	34950000	34975000	35175000	35200000	0.686968	0.335434	0.116859	0.0801786	-2.35166	-1.52504	18.1648	2.02593e-05	0.00796397
chr8	117850000	117875000	118075000	118100000	0.515226	0.55248	1.49579	1.26281	1.35815	-0.0144018	24.0215	9.52684e-07	0.000866451
chr8	117850000	117875000	118000000	118025000	0.987517	0.769525	1.89311	1.84411	1.09121	0.493423	22.6429	1.95078e-06	0.00149546
chr8	117850000	117875000	118125000	118150000	0.536694	0.591942	1.33219	1.24277	1.18171	-0.0559591	18.2757	1.91131e-05	0.00765843
chr8	84125000	84150000	84275000	84300000	2.23265	1.87448	3.78623	3.66817	0.861733	1.5477	28.1318	1.13327e-07	0.000173655
chr8	117600000	117625000	118325000	118350000	0.085871	0.0394628	0.467435	0.380848	2.7214	-1.83627	20.2249	6.88507e-06	0.00372386
chr8	117425000	117450000	118275000	118300000	0.0214678	0.157851	0.584294	0.400893	2.37695	-1.61	18.3704	1.81863e-05	0.00741208
chr8	117425000	117450000	118400000	118425000	0.0644033	0.0197314	0.514179	0.440982	3.44912	-1.7564	29.107	6.84885e-08	0.000115622
chr8	117425000	117450000	118325000	118350000	0	0.0591942	0.39732	0.481071	3.73135	-1.86687	29.3645	5.99653e-08	0.000104964
chr8	117425000	117450000	118350000	118375000	0.0214678	0.0986571	0.444064	0.581295	3.01363	-1.61372	26.7021	2.37359e-07	0.000311112
chr8	117425000	117450000	117725000	117750000	1.05192	1.14442	0.39732	0.481071	-1.31036	-0.290437	18.2926	1.89444e-05	0.00760632
chr8	63725000	63750000	63750000	63775000	3.15576	3.17676	4.60424	5.53232	0.682867	2.05582	22.0466	2.66106e-06	0.00188086
chr8	63725000	63750000	63825000	63850000	0.815775	0.808988	1.96323	1.58353	1.11724	0.405908	21.97	2.7694e-06	0.00193363
chr8	117025000	117050000	118025000	118050000	0.343484	0.572211	0.0934871	0.0601339	-2.56285	-1.66766	19.3954	1.06261e-05	0.00508448
chr8	114075000	114100000	114125000	114150000	6.50473	6.09701	4.39389	3.78844	-0.626383	2.38979	22.0327	2.68047e-06	0.00188819
chr8	118225000	118250000	118650000	118675000	0	0.0197314	0.303833	0.220491	4.35313	-2.5213	18.4194	1.77245e-05	0.00729511
chr8	13650000	13675000	13725000	13750000	2.76934	2.40723	1.12184	1.42317	-1.01133	0.985749	26.1333	3.18638e-07	0.00038742
chr8	126750000	126775000	126825000	126850000	4.89465	4.81447	3.03833	3.16705	-0.64368	2.00973	20.7417	5.25588e-06	0.00308099
chr8	131025000	131050000	131050000	131075000	3.97154	3.57139	5.7962	5.89313	0.633927	2.27607	22.4908	2.11148e-06	0.00158341
chr8	131025000	131050000	131075000	131100000	1.331	1.08523	2.31381	2.12473	0.87753	0.805098	18.2807	1.90624e-05	0.00764416
chr8	36400000	36425000	37375000	37400000	0.279081	0.532748	0.0701153	0.0200446	-3.16032	-1.87402	21.8209	2.99327e-06	0.00205146
chr8	35400000	35425000	35775000	35800000	1.2666	1.20362	0.65441	0.400893	-1.2421	-0.111678	18.314	1.8733e-05	0.00756171
chr8	117050000	117075000	118050000	118075000	0.236145	0.453823	0	0.0200446	-4.70666	-2.14883	25.0969	5.45203e-07	0.000573762
chr8	130925000	130950000	130975000	131000000	1.82476	2.54535	3.8096	3.68821	0.771041	1.58704	21.5168	3.50743e-06	0.00229209
chr8	97275000	97300000	97325000	97350000	1.61008	1.65744	3.0617	2.78621	0.835117	1.20969	21.8912	2.88549e-06	0.00199346
chr8	117450000	117475000	117475000	117500000	6.78381	6.70868	3.92646	4.89089	-0.607151	2.49296	20.5755	5.73253e-06	0.00326456
chr8	117450000	117475000	118125000	118150000	0.128807	0.256508	0.677781	0.942098	2.05016	-0.882272	25.3965	4.66763e-07	0.000508702
chr8	117450000	117475000	118400000	118425000	0.0214678	0.0394628	0.514179	0.440982	3.83904	-1.78286	32.4282	1.23676e-08	3.05788e-05
chr8	81975000	82000000	82775000	82800000	0.257613	0.256508	0	0.0200446	-4.27886	-2.48471	17.8896	2.34097e-05	0.00880626
chr8	79675000	79700000	79825000	79850000	0.257613	0.256508	0.724525	0.942098	1.69463	-0.773067	20.5622	5.77249e-06	0.00328188
chr8	36025000	36050000	36200000	36225000	0.472291	0.493285	1.05173	1.32295	1.29976	-0.192505	19.3905	1.06535e-05	0.00509226
chr8	83750000	83775000	84300000	84325000	0	0.0394628	0.280461	0.360804	3.81134	-2.24613	20.1122	7.30292e-06	0.00388278
chr8	93525000	93550000	93650000	93675000	0.708436	0.651137	1.823	1.32295	1.19945	0.210008	21.3033	3.92055e-06	0.00249231
chr8	117500000	117525000	118350000	118375000	0.0429355	0	0.444064	0.320714	4.0409	-2.07168	25.6193	4.15869e-07	0.000469966
chr8	129950000	129975000	130100000	130125000	2.51173	2.46643	1.00499	1.54344	-0.948379	0.951962	21.9468	2.80318e-06	0.00195128
chr8	129375000	129400000	129400000	129425000	4.5941	4.89339	8.13338	8.39871	0.800531	2.70936	43.2231	4.88397e-11	3.00358e-07
chr8	79400000	79425000	79850000	79875000	0.0214678	0.0197314	0.327205	0.30067	3.76832	-2.28063	19.5318	9.89396e-06	0.00485212
chr8	110250000	110275000	110825000	110850000	0.257613	0.217046	0	0	-6.508	-2.61718	22.0882	2.60409e-06	0.00185428
chr8	117375000	117400000	118275000	118300000	0.0644033	0.118388	0.560922	0.481071	2.45804	-1.54239	21.4122	3.70409e-06	0.00238649
chr8	117375000	117400000	118250000	118275000	0.0644033	0.157851	0.631038	0.481071	2.26769	-1.43474	20.1028	7.33904e-06	0.00389447
chr8	130100000	130125000	130800000	130825000	0.343484	0.27624	0.934871	0.82183	1.49635	-0.668058	17.977	2.23585e-05	0.00854854
chr8	42050000	42075000	42100000	42125000	2.29705	2.28884	1.33219	1.16259	-0.882268	0.861267	19.2948	1.12011e-05	0.00525377
chr8	84150000	84175000	84225000	84250000	2.29705	2.15072	3.59925	3.50781	0.676055	1.54803	17.9748	2.2385e-05	0.00855157
chr8	72600000	72625000	73150000	73175000	0.107339	0.0591942	0.514179	0.380848	2.39548	-1.73062	17.8121	2.43829e-05	0.00904482
chr8	72600000	72625000	72700000	72725000	1.61008	1.65744	2.71113	2.80625	0.755342	1.15942	17.637	2.67334e-05	0.00960039
chr8	126525000	126550000	127100000	127125000	0.450823	0.55248	0.0701153	0.100223	-2.50875	-1.5522	21.1982	4.14162e-06	0.00259217
chr8	129100000	129125000	129200000	129225000	4.57263	4.69608	3.17856	2.84634	-0.625213	1.95224	18.6932	1.53531e-05	0.00658877
chr8	117625000	117650000	118300000	118325000	0.128807	0	0.39732	0.400893	2.63477	-1.89258	17.7061	2.57805e-05	0.00938163
chr8	35800000	35825000	35850000	35875000	2.662	2.78213	4.93144	4.22942	0.74518	1.88098	24.6205	6.98069e-07	0.000691826
chr8	35325000	35350000	35800000	35825000	1.15926	1.14442	0.444064	0.501116	-1.2752	-0.217267	18.491	1.7071e-05	0.00711628
chr8	36675000	36700000	36700000	36725000	5.324	5.44587	3.78623	3.26728	-0.615342	2.17044	19.7553	8.80153e-06	0.00446912
chr8	83875000	83900000	84225000	84250000	0.665501	0.493285	1.54254	1.18263	1.22853	0.00324062	19.4482	1.03365e-05	0.00498656
chr8	83875000	83900000	83925000	83950000	2.42586	2.09153	4.06669	3.42763	0.727579	1.60116	19.9791	7.82932e-06	0.0040925
chr8	84300000	84325000	84525000	84550000	0.515226	0.493285	1.26208	1.16259	1.25952	-0.162177	19.0893	1.24745e-05	0.00568269
chr8	117350000	117375000	118325000	118350000	0	0.0789257	0.233718	0.481071	3.0648	-2.04731	17.9455	2.27326e-05	0.00863769
chr8	130050000	130075000	130900000	130925000	1.15926	0.730062	0.280461	0.340759	-1.58141	-0.571807	19.5225	9.94225e-06	0.00486541
chr8	117775000	117800000	118100000	118125000	0.472291	0.374897	1.2387	1.06237	1.43648	-0.285161	21.8479	2.95145e-06	0.00202987
chr8	117400000	117425000	118125000	118150000	0.171742	0.13812	0.560922	0.721607	2.04366	-1.19202	20.6913	5.39594e-06	0.00313112
chr8	130900000	130925000	131075000	131100000	0.300549	0.315703	0.911499	1.04232	1.65929	-0.554664	23.535	1.22664e-06	0.00104631
chr8	130900000	130925000	131050000	131075000	0.708436	0.473554	1.40231	1.34299	1.21971	0.0230707	19.9088	8.12257e-06	0.00421129
chr8	130900000	130925000	131025000	131050000	1.11632	0.927376	2.36055	2.00446	1.09183	0.707828	25.7659	3.8544e-07	0.000445898
chr8	107200000	107225000	107650000	107675000	0.107339	0.157851	0.607666	0.501116	2.02731	-1.39457	17.6061	2.71714e-05	0.00969601
chr8	63700000	63725000	63825000	63850000	0.644033	0.848451	1.79963	1.52339	1.14081	0.308206	21.2521	4.02666e-06	0.00254567
chr8	63700000	63725000	63850000	63875000	0.772839	0.670868	1.6594	1.46326	1.10931	0.233014	19.5867	9.61361e-06	0.00476382
chr8	84075000	84100000	84300000	84325000	2.21118	1.95341	3.69274	3.80848	0.851609	1.56144	28.1071	1.14782e-07	0.000175299
chr8	84075000	84100000	84275000	84300000	2.51173	2.20992	3.92646	4.3096	0.807169	1.71194	26.9382	2.10062e-07	0.000280674
chr8	126950000	126975000	127100000	127125000	1.45981	1.02603	0.327205	0.380848	-1.79222	-0.242473	31.2622	2.25425e-08	4.85217e-05
chr8	79100000	79125000	79350000	79375000	0	0.0394628	0.280461	0.30067	3.66649	-2.35794	17.6183	2.69972e-05	0.0096624
chr8	83850000	83875000	84150000	84175000	0.536694	0.631405	1.19196	1.42317	1.16111	-0.0206516	17.8311	2.4141e-05	0.00897837
chr8	83850000	83875000	84325000	84350000	0.901646	0.868182	1.91648	1.66371	1.01055	0.455401	19.139	1.21536e-05	0.00557223
chr8	83850000	83875000	83975000	84000000	1.13779	1.55878	2.80461	2.14478	0.861217	0.95907	17.7459	2.52463e-05	0.00925947
chr8	83850000	83875000	84125000	84150000	0.429355	0.690599	1.49579	1.28286	1.29189	0.0142678	21.6122	3.33727e-06	0.0022263
chr8	83850000	83875000	84200000	84225000	0.601097	0.591942	1.63602	1.44321	1.36044	0.139323	27.01	2.02406e-07	0.000272826
chr8	83850000	83875000	84000000	84025000	1.09486	0.907645	2.50078	1.68375	1.05419	0.654367	21.159	4.22706e-06	0.00263012
chr8	116600000	116625000	116875000	116900000	0.38642	0.473554	0.888127	1.42317	1.42939	-0.257985	20.5075	5.93979e-06	0.00336126
chr8	117800000	117825000	118100000	118125000	0.515226	0.27624	1.14522	1.22272	1.59072	-0.277388	25.6882	4.01268e-07	0.000457082
chr8	131000000	131025000	131050000	131075000	1.35247	1.36147	2.47741	2.74612	0.946389	1.01584	24.5798	7.12967e-07	0.000702046
chr8	126900000	126925000	127075000	127100000	1.331	1.36147	0.560922	0.420938	-1.46322	-0.050401	26.4606	2.68964e-07	0.000341175
chr8	97900000	97925000	97950000	97975000	3.04842	3.31488	1.61265	2.14478	-0.750281	1.36897	18.4581	1.73681e-05	0.00719789
chr8	125900000	125925000	125925000	125950000	7.04143	7.41901	4.81458	4.42987	-0.648341	2.57873	26.5366	2.58591e-07	0.000332611
chr8	117250000	117275000	117550000	117575000	0.923114	1.22335	0.39732	0.440982	-1.35118	-0.328957	18.3068	1.88036e-05	0.00757628
chr8	117250000	117275000	117775000	117800000	0.729904	0.651137	0.210346	0.160357	-1.89285	-1.04879	19.9853	7.80381e-06	0.00408446
chr8	117950000	117975000	118000000	118025000	1.71742	2.11126	3.87971	2.98665	0.830959	1.43544	22.1093	2.57562e-06	0.00184413
chr8	117325000	117350000	118025000	118050000	0.279081	0.157851	0.934871	0.902009	2.07137	-0.72944	29.9112	4.52292e-08	8.44259e-05
chr8	117325000	117350000	117700000	117725000	1.2666	1.3812	0.420692	0.601339	-1.35534	-0.0463234	22.934	1.67664e-06	0.00133508
chr8	117325000	117350000	117400000	117425000	4.98052	5.48533	3.69274	3.08688	-0.633044	2.12358	19.5968	9.56316e-06	0.00474736
chr8	117325000	117350000	117450000	117475000	3.02695	3.15703	1.89311	1.72384	-0.777208	1.32054	20.3261	6.53047e-06	0.00359272
chr8	117325000	117350000	117425000	117450000	3.13429	2.78213	1.823	1.60357	-0.789921	1.25146	19.6417	9.34088e-06	0.00466581
chr8	117725000	117750000	117875000	117900000	0.729904	0.730062	1.91648	1.64366	1.27814	0.364533	27.8391	1.31837e-07	0.000195075
chr8	117725000	117750000	117975000	118000000	0.57963	0.887914	1.91648	1.38308	1.14801	0.291559	19.8642	8.31437e-06	0.00428646
chr8	117725000	117750000	118075000	118100000	0.171742	0.197314	0.771268	0.641429	1.91251	-1.05556	20.707	5.3521e-06	0.00311652
chr8	117725000	117750000	118000000	118025000	0.622565	0.572211	1.26208	1.46326	1.19277	0.026443	19.5186	9.96268e-06	0.00486849
chr8	117725000	117750000	118025000	118050000	0.472291	0.434091	1.40231	1.52339	1.68943	-0.00892963	36.043	1.93011e-09	6.85273e-06
chr8	117725000	117750000	118200000	118225000	0.364952	0.453823	1.14522	1.00223	1.37615	-0.363687	19.2087	1.17177e-05	0.005435
chr8	117725000	117750000	118125000	118150000	0.38642	0.236777	0.818012	1.16259	1.68104	-0.533785	23.1113	1.52888e-06	0.00124772
chr8	117725000	117750000	118275000	118300000	0.128807	0.0789257	0.607666	0.400893	2.25102	-1.5622	17.9416	2.27793e-05	0.00864465
chr8	117725000	117750000	118250000	118275000	0.128807	0.295971	0.818012	0.641429	1.74272	-0.979058	17.9699	2.24431e-05	0.00856899
chr8	128100000	128125000	128225000	128250000	1.73889	2.28884	1.02836	1.08241	-0.932977	0.665128	17.9267	2.29579e-05	0.00868849
chr8	128100000	128125000	128325000	128350000	1.43834	1.10496	0.514179	0.420938	-1.44254	-0.128794	23.6903	1.13153e-06	0.000988067
chr8	117300000	117325000	117475000	117500000	2.91962	3.55165	1.89311	1.54344	-0.922566	1.33686	26.5107	2.62079e-07	0.000336157
chr8	117300000	117325000	117450000	117475000	2.10384	2.54535	1.19196	1.36304	-0.860327	0.889387	18.0918	2.10511e-05	0.00818044
chr8	117300000	117325000	118275000	118300000	0.171742	0.0986571	0.631038	0.56125	2.12906	-1.3157	20.2385	6.83616e-06	0.00371058
chr8	128075000	128100000	128175000	128200000	2.0609	1.83502	0.864755	1.00223	-1.05116	0.574566	22.0982	2.59053e-06	0.00185095
chr8	89200000	89225000	89225000	89250000	6.82675	6.29432	4.27703	4.36973	-0.599598	2.45661	21.6917	3.20172e-06	0.00216312
chr8	89200000	89225000	89250000	89275000	4.12181	4.18306	2.52415	2.52563	-0.717366	1.76008	22.5917	2.00352e-06	0.00152149
chr8	111350000	111375000	111400000	111425000	2.18971	2.7624	1.35556	1.28286	-0.912866	0.961921	20.9087	4.81712e-06	0.00288769
chr8	117575000	117600000	118100000	118125000	0.407887	0.217046	1.37893	0.82183	1.80816	-0.44666	26.1718	3.12355e-07	0.000383163
chr8	117575000	117600000	118325000	118350000	0.128807	0.0591942	0.607666	0.360804	2.33704	-1.63071	17.769	2.49415e-05	0.00920898
chr8	23800000	23825000	23900000	23925000	5.98951	5.26829	3.92646	3.62808	-0.575882	2.24721	17.5477	2.80197e-05	0.00988958
chr8	36650000	36675000	36725000	36750000	4.93758	4.49876	2.52415	2.68598	-0.852633	1.89176	32.919	9.60779e-09	2.50659e-05
chr8	89175000	89200000	89275000	89300000	3.09136	2.28884	1.56591	1.42317	-0.845735	1.09494	18.7478	1.49194e-05	0.00646304
chr8	89175000	89200000	89200000	89225000	5.64602	4.75527	3.0617	3.16705	-0.735806	2.07197	25.5896	4.22306e-07	0.000474515
chr8	89175000	89200000	89250000	89275000	4.89465	4.24225	2.92147	2.92652	-0.641106	1.92307	18.7681	1.47617e-05	0.00641493
chr8	116175000	116200000	116500000	116525000	0.19321	0.157851	1.21533	1.44321	2.91241	-0.344039	65.8929	4.76096e-16	1.15062e-11
chr8	110550000	110575000	111475000	111500000	0.0429355	0.0591942	0.444064	0.30067	2.78515	-2.00963	17.5378	2.81651e-05	0.0099114
chr8	83825000	83850000	84525000	84550000	0.322016	0.690599	1.35556	1.16259	1.28973	-0.121491	18.7655	1.4782e-05	0.0064217
chr8	36700000	36725000	36725000	36750000	6.80528	6.13647	4.60424	4.10915	-0.572475	2.4484	18.8046	1.44818e-05	0.0063363
chr8	83800000	83825000	84300000	84325000	0.085871	0.118388	0.490807	0.481071	2.21292	-1.58871	17.7344	2.53986e-05	0.00930031
chr8	116150000	116175000	116500000	116525000	0.107339	0	0.818012	0.481071	3.57438	-1.38828	36.9416	1.21722e-09	4.6066e-06
chr1	64475000	64500000	64600000	64625000	1.35247	1.12469	0.39732	0.601339	-1.28615	-0.124085	19.3547	1.08553e-05	0.00515654
chr1	74100000	74125000	74350000	74375000	0.729904	0.532748	0.0467435	0.26058	-1.9568	-1.18249	17.6936	2.59498e-05	0.00941969
chr1	40050000	40075000	40150000	40175000	0.558162	0.434091	1.21533	1.64366	1.53623	0.00304913	29.1507	6.69604e-08	0.00011388
chr1	62550000	62575000	62875000	62900000	0	0.0591942	0.233718	0.440982	3.36513	-2.14391	18.4632	1.73214e-05	0.00718501
chr1	132750000	132775000	133050000	133075000	0.300549	0.177583	0.79464	0.801786	1.74098	-0.849601	20.4343	6.1713e-06	0.00344744
chr1	129875000	129900000	130775000	130800000	0.0644033	0.0394628	0.514179	0.340759	2.9793	-1.86248	22.172	2.49279e-06	0.00179979
chr1	155350000	155375000	155525000	155550000	0.57963	0.572211	1.26208	1.34299	1.17603	-0.0338203	18.4325	1.76027e-05	0.00726434
chr1	34025000	34050000	34225000	34250000	0.279081	0.374897	1.02836	0.942098	1.57385	-0.530508	21.7548	3.09811e-06	0.00210654
chr1	34025000	34050000	34175000	34200000	0.236145	0.0789257	0.79464	0.801786	2.34741	-0.962843	30.0942	4.11559e-08	7.88527e-05
chr1	162600000	162625000	162775000	162800000	0.708436	0.611674	1.42568	1.74388	1.2698	0.215295	24.5885	7.09741e-07	0.000699369
chr1	162600000	162625000	162925000	162950000	0.364952	0.13812	0.934871	0.721607	1.72251	-0.805146	19.5191	9.95999e-06	0.00486849
chr1	162600000	162625000	163175000	163200000	0.0644033	0.157851	0.560922	0.481071	2.17749	-1.49923	18.135	2.05784e-05	0.00805119
chr1	162600000	162625000	162850000	162875000	0.364952	0.434091	1.0751	1.28286	1.55629	-0.271948	25.5074	4.40696e-07	0.000487231
chr1	162600000	162625000	162875000	162900000	0.407887	0.256508	1.51916	1.38308	2.12692	-0.115986	48.4032	3.46994e-12	3.06416e-08
chr1	108050000	108075000	108225000	108250000	1.30953	1.20362	2.82798	2.12473	0.97068	0.922694	22.5553	2.04178e-06	0.00154374
chr1	90450000	90475000	90500000	90525000	5.7963	5.93916	4.41726	3.10692	-0.650663	2.28028	19.1666	1.19788e-05	0.00551526
chr1	10100000	10125000	10350000	10375000	0.0214678	0.0197314	0.257089	0.420938	3.89199	-2.17648	21.5855	3.38399e-06	0.00224227
chr1	193200000	193225000	193225000	193250000	7.32051	8.16881	5.02493	4.99112	-0.630207	2.68401	25.5375	4.33864e-07	0.000483204
chr1	39925000	39950000	40225000	40250000	0.085871	0.0197314	0.444064	0.320714	2.81912	-1.9787	18.2565	1.93066e-05	0.00770235
chr1	69700000	69725000	69725000	69750000	4.01447	4.04494	9.0215	8.07799	1.08224	2.65941	72.1535	1.99094e-17	6.6894e-13
chr1	69700000	69725000	69800000	69825000	0.85871	0.690599	5.00156	4.83076	2.66644	1.52018	204.684	1.9848e-46	9.11402e-41
chr1	69700000	69725000	69775000	69800000	1.11632	1.10496	2.19695	2.30513	1.01924	0.78015	24.554	7.22555e-07	0.000709076
chr1	97525000	97550000	97650000	97675000	0.966049	0.887914	1.93986	2.02451	1.09757	0.575884	24.617	6.99313e-07	0.000692064
chr1	153475000	153500000	153550000	153575000	0.794307	1.24308	1.9866	2.04455	0.974304	0.637875	19.2021	1.17586e-05	0.00545029
chr1	69475000	69500000	69500000	69525000	3.06989	2.42696	4.58087	4.3096	0.69571	1.85974	20.7408	5.25843e-06	0.00308118
chr1	69475000	69500000	69800000	69825000	0.214678	0.177583	0.747897	0.841875	2.01273	-0.907103	25.2724	4.97772e-07	0.000535844
chr1	69475000	69500000	69825000	69850000	0.38642	0.157851	0.771268	1.06237	1.77087	-0.65924	22.5633	2.03328e-06	0.00153816
chr1	40100000	40125000	40125000	40150000	3.56365	3.65031	5.98317	5.01116	0.602678	2.19665	18.3515	1.83673e-05	0.00745156
chr1	55450000	55475000	55525000	55550000	0.429355	0.473554	1.02836	1.20268	1.30277	-0.281441	18.4506	1.74367e-05	0.00721978
chr1	55450000	55475000	55775000	55800000	1.41687	1.02603	2.45404	2.4254	1.003	0.898399	24.5408	7.27519e-07	0.000711291
chr1	55450000	55475000	55500000	55525000	0.923114	1.04576	1.96323	2.04455	1.02202	0.61491	22.0339	2.67875e-06	0.00188819
chr1	60950000	60975000	61000000	61025000	3.45631	3.23595	5.42225	5.39201	0.692994	2.14129	25.6044	4.19087e-07	0.000472053
chr1	184075000	184100000	184175000	184200000	2.16824	2.03234	1.0751	0.82183	-1.15463	0.651145	27.4929	1.57672e-07	0.000223647
chr1	61650000	61675000	61775000	61800000	0.171742	0.315703	0.841384	0.741652	1.67096	-0.850462	18.8481	1.41552e-05	0.00623995
chr1	55650000	55675000	55775000	55800000	0.429355	0.55248	1.30882	1.32295	1.41214	-0.0888637	24.691	6.7297e-07	0.000673248
chr1	53825000	53850000	53950000	53975000	2.74787	2.99917	1.63602	1.4833	-0.885779	1.17954	23.7559	1.0936e-06	0.00096201
chr1	69725000	69750000	69750000	69775000	2.33999	2.28884	4.37052	3.26728	0.714601	1.63031	18.2982	1.88887e-05	0.00759499
chr1	69725000	69750000	69800000	69825000	1.30953	0.986571	5.37551	5.33188	2.22529	1.71166	169.944	7.60836e-39	1.74684e-33
chr1	69725000	69750000	69775000	69800000	1.09486	1.40093	3.45902	3.0067	1.36213	1.18309	52.024	5.48266e-13	6.24195e-09
chr1	74225000	74250000	74275000	74300000	3.11283	3.453	2.12683	1.86415	-0.7241	1.42572	18.4925	1.70577e-05	0.00711619
chr1	69250000	69275000	69525000	69550000	0.0644033	0.0591942	0.444064	0.481071	2.85658	-1.73322	23.4038	1.31318e-06	0.0011071
chr1	69250000	69275000	70075000	70100000	0.0644033	0.0197314	0.467435	0.320714	3.1669	-1.97833	21.3991	3.7294e-06	0.00239846
chr1	69250000	69275000	69825000	69850000	0.19321	0.27624	0.747897	1.16259	2.01632	-0.650653	28.7107	8.40395e-08	0.0001362
chr1	162150000	162175000	162525000	162550000	0.171742	0.13812	0.677781	0.701563	2.14194	-1.12184	23.9118	1.00853e-06	0.000902741
chr1	162150000	162175000	162375000	162400000	0.322016	0.315703	0.911499	1.02228	1.59654	-0.554414	22.0357	2.67621e-06	0.00188806
chr1	162150000	162175000	162500000	162525000	0.0429355	0.157851	0.724525	0.420938	2.4398	-1.43247	21.4744	3.58587e-06	0.00233229
chr1	155475000	155500000	155575000	155600000	0.429355	1.322	2.78124	2.16482	1.47144	0.770751	34.4547	4.36286e-09	1.35059e-05
chr1	195075000	195100000	195100000	195125000	7.87867	7.71498	4.8847	4.99112	-0.657782	2.68174	29.4229	5.81868e-08	0.000102526
chr1	127150000	127175000	127700000	127725000	0.107339	0.0591942	0.467435	0.420938	2.39051	-1.73195	17.9669	2.24779e-05	0.0085799
chr1	60800000	60825000	60975000	61000000	1.97503	1.59824	3.17856	3.64813	0.94117	1.3987	29.5346	5.49277e-08	9.85243e-05
chr1	60800000	60825000	60950000	60975000	1.76036	1.83502	3.69274	3.64813	1.02747	1.46885	38.676	5.00315e-10	2.16056e-06
chr1	60800000	60825000	60925000	60950000	2.12531	2.4467	3.76285	3.84857	0.732567	1.62453	21.6054	3.34908e-06	0.00223202
chr1	60800000	60825000	60850000	60875000	7.59959	7.77418	5.14179	5.2517	-0.564221	2.69832	21.9192	2.84373e-06	0.00197054
chr1	23900000	23925000	24025000	24050000	0.966049	1.26281	2.08009	2.48554	1.03246	0.798265	24.1452	8.93387e-07	0.000825421
chr1	55575000	55600000	55775000	55800000	0.343484	0.315703	1.2387	0.942098	1.71193	-0.430527	26.547	2.57209e-07	0.000331453
chr1	155450000	155475000	155575000	155600000	1.05192	1.26281	2.94484	2.82629	1.31073	1.03884	45.8771	1.25909e-11	9.336e-08
chr1	82875000	82900000	82950000	82975000	2.96255	3.03864	1.89311	1.68375	-0.750625	1.28755	18.5781	1.63083e-05	0.00688503
chr1	135200000	135225000	135625000	135650000	0.558162	0.749794	0.0467435	0.26058	-2.01581	-1.13533	19.2987	1.11783e-05	0.00525107
chr1	190825000	190850000	191425000	191450000	1.07339	1.0063	0.257089	0.200446	-2.18201	-0.552115	36.3835	1.62068e-09	5.90806e-06
chr1	190825000	190850000	191475000	191500000	1.41687	1.24308	0.490807	0.56125	-1.3259	-0.0353586	22.3949	2.21963e-06	0.00164658
chr1	190825000	190850000	191375000	191400000	0.364952	0.434091	0.0701153	0.0200446	-3.13199	-1.90024	22.2665	2.37312e-06	0.00173706
chr1	73900000	73925000	74050000	74075000	0.622565	0.41436	1.14522	1.40313	1.30813	-0.0979192	20.5226	5.89298e-06	0.00334212
chr1	155325000	155350000	155525000	155550000	0.257613	0.315703	0.888127	0.781741	1.52491	-0.743846	17.6612	2.6395e-05	0.00952105
chr1	60925000	60950000	60975000	61000000	4.31502	4.71581	6.61421	7.25616	0.619569	2.5272	23.2658	1.41088e-06	0.00117295
chr1	60925000	60950000	60950000	60975000	7.55665	7.34009	10.4939	11.9266	0.592296	3.2278	26.4743	2.67062e-07	0.000340426
chr1	183800000	183825000	184025000	184050000	1.78182	1.67717	3.29542	3.0067	0.86291	1.30645	24.718	6.63621e-07	0.000665345
chr1	173850000	173875000	174200000	174225000	0.279081	0.335434	0.934871	0.82183	1.49901	-0.669005	18.0584	2.14236e-05	0.00827145
chr1	155550000	155575000	155575000	155600000	4.40089	3.61085	6.07666	6.15371	0.613431	2.34914	20.3529	6.43956e-06	0.00355834
chr1	58350000	58375000	58450000	58475000	1.61008	2.13099	1.00499	0.601339	-1.24086	0.469513	25.321	4.85383e-07	0.000524431
chr1	21275000	21300000	21300000	21325000	5.1952	4.40011	8.41384	7.53679	0.733071	2.68179	31.7875	1.71999e-08	3.949e-05
chr1	90400000	90425000	90475000	90500000	2.87668	2.48616	1.19196	1.62362	-0.914477	1.06694	22.2103	2.44365e-06	0.0017736
chr1	20925000	20950000	21375000	21400000	0.19321	0.256508	0.841384	0.741652	1.79293	-0.877367	21.2334	4.06612e-06	0.0025577
chr1	162300000	162325000	162850000	162875000	0.322016	0.177583	0.724525	0.841875	1.65655	-0.851086	18.4783	1.71847e-05	0.007152
chr1	162300000	162325000	162500000	162525000	0.257613	0.394628	0.888127	1.04232	1.55286	-0.544977	20.7226	5.30856e-06	0.00310132
chr1	162450000	162475000	162750000	162775000	0.322016	0.0986571	0.841384	0.621384	1.80154	-0.990267	18.1106	2.08441e-05	0.00813205
chr1	162450000	162475000	163225000	163250000	0.0214678	0	0.233718	0.360804	4.54468	-2.35887	21.594	3.36898e-06	0.00223979
chr1	87625000	87650000	87850000	87875000	0.493758	0.256508	0.888127	1.18263	1.48075	-0.426599	19.7174	8.97825e-06	0.00453378
chr1	66175000	66200000	66825000	66850000	0.236145	0.315703	0.0233718	0	-4.37356	-2.40252	19.3644	1.08001e-05	0.00513926
chr1	66175000	66200000	66700000	66725000	0.407887	0.532748	0.0934871	0.0801786	-2.41364	-1.61969	18.993	1.31197e-05	0.00590439
chr1	23825000	23850000	24025000	24050000	1.09486	0.848451	1.96323	2.36527	1.16431	0.682936	28.2178	1.08405e-07	0.000166855
chr1	87575000	87600000	87850000	87875000	0.236145	0.315703	0.911499	0.761696	1.57876	-0.756168	18.476	1.72057e-05	0.00715856
chr1	69550000	69575000	69750000	69775000	0.472291	0.473554	1.05173	1.22272	1.26591	-0.244594	18.0216	2.18408e-05	0.00839955
chr1	69550000	69575000	69725000	69750000	0.493758	0.730062	1.91648	1.28286	1.36339	0.183529	25.0752	5.5136e-07	0.000579357
chr1	69550000	69575000	69650000	69675000	0.923114	0.769525	1.91648	1.80402	1.13593	0.471988	24.2213	8.58759e-07	0.000801021
chr1	69550000	69575000	69800000	69825000	0.364952	0.335434	1.16859	1.38308	1.86452	-0.233997	36.008	1.96506e-09	6.94103e-06
chr1	69550000	69575000	69700000	69725000	0.364952	0.315703	1.79963	1.64366	2.3309	0.0856765	65.3848	6.16122e-16	1.43856e-11
chr1	69550000	69575000	69675000	69700000	0.644033	0.631405	1.86974	1.86415	1.54615	0.363121	39.9524	2.60227e-10	1.22348e-06
chr1	69550000	69575000	69775000	69800000	0.343484	0.493285	1.21533	1.36304	1.6125	-0.164989	29.2901	6.23143e-08	0.000107978
chr1	69550000	69575000	69575000	69600000	2.03944	1.6969	4.93144	4.44991	1.32805	1.72541	68.6376	1.18327e-16	3.39592e-12
chr1	69550000	69575000	69625000	69650000	0.901646	0.789257	2.03334	1.92429	1.22555	0.531602	29.2375	6.40293e-08	0.000110097
chr1	69550000	69575000	69825000	69850000	0.236145	0.256508	1.02836	1.00223	2.02881	-0.585884	32.5541	1.15923e-08	2.89297e-05
chr1	132775000	132800000	133100000	133125000	0.19321	0.217046	0.490807	1.00223	1.86553	-0.942479	19.2984	1.11801e-05	0.00525107
chr1	162575000	162600000	162850000	162875000	0.19321	0.217046	0.958242	0.902009	2.16184	-0.730088	32.5222	1.17841e-08	2.93022e-05
chr1	162575000	162600000	162800000	162825000	0.493758	0.394628	1.33219	1.32295	1.57897	-0.119422	29.5777	5.37192e-08	9.68612e-05
chr1	39125000	39150000	39250000	39275000	2.79081	2.7032	1.44905	1.56348	-0.862207	1.12135	21.985	2.74791e-06	0.00192252
chr1	39125000	39150000	39200000	39225000	3.3275	3.49246	2.10346	1.70379	-0.848838	1.43482	25.116	5.3983e-07	0.000568977
chr1	39125000	39150000	39225000	39250000	3.41337	3.23595	1.61265	1.62362	-1.03652	1.33387	35.7264	2.27065e-09	7.81993e-06
chr1	39125000	39150000	39150000	39175000	7.8572	6.80734	4.39389	5.01116	-0.635324	2.6008	23.2058	1.45561e-06	0.00120072
chr1	39125000	39150000	39175000	39200000	4.42236	4.02521	2.66438	2.4254	-0.732237	1.77829	23.0241	1.59987e-06	0.00128659
chr1	21150000	21175000	21375000	21400000	1.24513	0.769525	1.9866	1.92429	0.964029	0.599027	18.0937	2.10297e-05	0.00817664
chr1	69350000	69375000	69750000	69775000	0.515226	0.473554	1.2387	1.26281	1.33704	-0.137739	21.7458	3.11274e-06	0.00211441
chr1	69350000	69375000	69725000	69750000	0.450823	0.532748	1.42568	1.32295	1.47139	-0.0469947	27.4338	1.62561e-07	0.000228977
chr1	69350000	69375000	69425000	69450000	0.622565	0.887914	1.91648	1.50335	1.16138	0.339859	21.7721	3.07041e-06	0.00209391
chr1	69350000	69375000	69800000	69825000	0.322016	0.532748	1.63602	1.36304	1.78764	-0.00588503	38.2107	6.35023e-10	2.65893e-06
chr1	69350000	69375000	69550000	69575000	0.343484	0.355165	1.2387	1.14254	1.75813	-0.31418	31.0266	2.54513e-08	5.30424e-05
chr1	69350000	69375000	69375000	69400000	2.27558	1.77583	3.20193	3.58799	0.752308	1.45799	19.6292	9.40197e-06	0.00468422
chr1	69350000	69375000	69775000	69800000	0.38642	0.591942	1.00499	1.46326	1.33188	-0.144374	19.7079	9.02278e-06	0.00454796
chr1	69350000	69375000	69825000	69850000	0.515226	0.295971	1.40231	1.32295	1.75293	-0.125594	34.3395	4.62899e-09	1.41542e-05
chr1	162625000	162650000	162775000	162800000	0.536694	0.532748	1.42568	1.68375	1.54043	0.114182	33.0261	9.09306e-09	2.40891e-05
chr1	162625000	162650000	162875000	162900000	0.57963	0.532748	1.37893	1.36304	1.2991	-0.00108526	22.6798	1.91373e-06	0.00147691
chr1	185700000	185725000	185850000	185875000	1.69595	1.77583	0.677781	1.00223	-1.03027	0.421718	18.7315	1.50477e-05	0.00649871
chr1	185700000	185725000	185775000	185800000	2.14678	2.72294	1.09847	1.26281	-1.04097	0.895895	25.5861	4.23072e-07	0.000474736
chr1	162250000	162275000	162850000	162875000	0.128807	0.0591942	0.584294	0.461027	2.45449	-1.54063	21.1478	4.25187e-06	0.0026384
chr1	162525000	162550000	162950000	162975000	0.107339	0.118388	0.631038	0.621384	2.44191	-1.29798	25.7397	3.9071e-07	0.000449252
chr1	83050000	83075000	83200000	83225000	0.128807	0.0789257	0.420692	0.701563	2.42987	-1.41908	22.03	2.68425e-06	0.00188888
chr1	69300000	69325000	69525000	69550000	0.300549	0.355165	0.911499	0.982188	1.52094	-0.565829	20.0557	7.52178e-06	0.00397155
chr1	69300000	69325000	69825000	69850000	0.601097	0.374897	1.61265	1.42317	1.63908	0.0484012	34.3605	4.57929e-09	1.40496e-05
chr1	146050000	146075000	146200000	146225000	1.35247	1.34174	2.78124	2.56571	0.98509	1.03121	26.8973	2.1456e-07	0.000285577
chr1	33725000	33750000	34075000	34100000	0.0644033	0.0591942	0.327205	0.521161	2.74306	-1.81393	20.2899	6.65503e-06	0.00364379
chr1	69275000	69300000	69800000	69825000	0.622565	0.217046	1.30882	1.3029	1.65277	-0.159309	27.9183	1.2655e-07	0.000189428
chr1	69275000	69300000	69850000	69875000	0.19321	0.217046	0.958242	0.521161	1.81833	-0.989293	18.3708	1.81822e-05	0.00741208
chr1	69275000	69300000	69775000	69800000	0.236145	0.41436	0.958242	0.942098	1.52576	-0.565652	19.7334	8.90294e-06	0.00450732
chr1	69275000	69300000	69825000	69850000	0.38642	0.966839	1.35556	1.84411	1.22914	0.241832	19.7266	8.93472e-06	0.00451876
chr1	135300000	135325000	135500000	135525000	1.18073	1.77583	0.420692	0.641429	-1.46167	0.0835526	26.2563	2.98976e-07	0.000372051
chr1	135300000	135325000	135475000	135500000	1.56715	1.67717	0.841384	0.741652	-1.03914	0.326662	18.3155	1.87182e-05	0.00756171
chr1	97550000	97575000	97625000	97650000	1.41687	1.20362	3.41228	3.44768	1.39055	1.26399	59.2519	1.38728e-14	2.45009e-10
chr1	97550000	97575000	97650000	97675000	1.28807	1.08523	3.13182	3.08688	1.39119	1.12384	54.2219	1.79077e-13	2.26322e-09
chr1	195025000	195050000	195250000	195275000	1.61008	1.77583	0.584294	0.721607	-1.36368	0.292137	29.4464	5.74859e-08	0.000101969
chr1	90275000	90300000	91075000	91100000	0.622565	0.868182	0.116859	0.240536	-2.01908	-0.963112	22.7515	1.84364e-06	0.0014414
chr1	61175000	61200000	62000000	62025000	0.0214678	0.0789257	0.303833	0.501116	2.92368	-1.89713	20.5051	5.94713e-06	0.00336175
chr1	155400000	155425000	155550000	155575000	1.20219	1.44039	2.52415	2.245	0.843047	0.916874	18.0939	2.10276e-05	0.00817664
chr1	155400000	155425000	155525000	155550000	1.20219	1.10496	1.91648	2.52563	0.953487	0.789247	20.3711	6.37844e-06	0.00353165
chr1	155400000	155425000	155575000	155600000	3.49924	2.78213	5.9598	5.37196	0.852132	2.14824	34.3374	4.63393e-09	1.41542e-05
chr1	135275000	135300000	135500000	135525000	4.12181	3.80816	1.9866	1.92429	-1.01881	1.58936	39.9641	2.58679e-10	1.22037e-06
chr1	135275000	135300000	135675000	135700000	0.794307	0.710331	0.257089	0.200446	-1.71513	-0.899881	18.9043	1.37444e-05	0.00610375
chr1	135275000	135300000	135550000	135575000	1.52421	1.55878	0.444064	0.681518	-1.43191	0.14266	28.766	8.16734e-08	0.000133382
chr1	135275000	135300000	135450000	135475000	1.9965	1.61798	0.818012	0.781741	-1.17166	0.432719	24.123	9.03747e-07	0.000832202
chr1	135275000	135300000	135525000	135550000	1.78182	1.55878	0.537551	0.521161	-1.65206	0.199611	38.9754	4.29173e-10	1.90101e-06
chr1	135275000	135300000	135475000	135500000	2.5976	2.46643	1.47242	1.14254	-0.96117	0.974632	23.8316	1.0514e-06	0.000934007
chr1	162275000	162300000	162800000	162825000	0.150274	0.177583	0.79464	0.56125	2.0166	-1.13566	20.8474	4.97368e-06	0.00295837
chr1	154350000	154375000	154600000	154625000	0.966049	1.22335	0.186974	0.501116	-1.62826	-0.371095	23.4354	1.29181e-06	0.00109511
chr1	193275000	193300000	193325000	193350000	4.31502	3.41353	2.24369	2.36527	-0.739855	1.64641	20.3929	6.30623e-06	0.00350576
chr1	39100000	39125000	39250000	39275000	3.2631	2.4467	1.16859	1.54344	-1.05838	1.10744	28.3185	1.02909e-07	0.000160367
chr1	39100000	39125000	39175000	39200000	4.05741	3.68977	2.45404	2.14478	-0.755141	1.64701	22.6763	1.91719e-06	0.00147711
chr1	135075000	135100000	135200000	135225000	1.88916	2.97944	0.958242	1.04232	-1.28377	0.826465	32.2101	1.38367e-08	3.34992e-05
chr1	40000000	40025000	40150000	40175000	0.236145	0.217046	0.911499	0.601339	1.71738	-0.931277	18.1684	2.02205e-05	0.00795635
chr1	172550000	172575000	172750000	172775000	0.601097	0.236777	1.56591	0.922054	1.56976	-0.222511	22.2631	2.37729e-06	0.00173826
chr1	162375000	162400000	162875000	162900000	0.107339	0.217046	0.65441	0.621384	1.94045	-1.19066	19.0113	1.29947e-05	0.00586153
chr1	135250000	135275000	135500000	135525000	2.23265	2.15072	0.888127	0.681518	-1.48922	0.619729	43.1859	4.9778e-11	3.02817e-07
chr1	73925000	73950000	74050000	74075000	0.794307	0.927376	2.12683	1.56348	1.08517	0.468904	20.8891	4.86654e-06	0.00291152
chr1	73925000	73950000	74025000	74050000	1.50274	1.53905	2.66438	2.82629	0.852323	1.118	21.6508	3.27068e-06	0.00219678
chr1	69325000	69350000	69750000	69775000	0.38642	0.730062	1.19196	1.60357	1.31517	0.0295768	21.3124	3.90201e-06	0.00248626
chr1	69325000	69350000	69650000	69675000	0.300549	0.315703	0.841384	1.14254	1.68621	-0.534461	23.9209	1.00377e-06	0.000899066
chr1	69325000	69350000	69800000	69825000	0.343484	0.41436	1.26208	1.26281	1.72476	-0.223637	32.1213	1.44839e-08	3.46399e-05
chr1	69325000	69350000	69850000	69875000	0.214678	0.177583	0.65441	0.721607	1.80449	-1.05797	18.8255	1.43235e-05	0.00629601
chr1	69325000	69350000	69550000	69575000	0.343484	0.374897	0.771268	1.16259	1.43202	-0.503614	17.8619	2.37531e-05	0.00887484
chr1	69325000	69350000	69375000	69400000	0.837243	0.651137	1.79963	1.8842	1.31157	0.409087	30.1552	3.9881e-08	7.70532e-05
chr1	69325000	69350000	69775000	69800000	0.472291	0.532748	1.30882	1.4833	1.47038	-0.0186424	27.8469	1.31306e-07	0.00019488
chr1	69325000	69350000	69600000	69625000	0.322016	0.27624	0.888127	1.20268	1.80872	-0.490307	27.8066	1.34067e-07	0.000197949
chr1	69325000	69350000	69825000	69850000	0.472291	0.532748	1.54254	1.3029	1.48849	-0.00629325	28.4755	9.48936e-08	0.000150307
chr1	155500000	155525000	155550000	155575000	1.13779	1.10496	1.96323	2.28509	0.925482	0.732691	19.4533	1.03089e-05	0.00497764
chr1	155500000	155525000	155575000	155600000	0.794307	0.947108	2.64101	1.74388	1.31511	0.639931	31.3639	2.13916e-08	4.66273e-05
chr1	161850000	161875000	161950000	161975000	4.46529	4.32118	2.8981	2.70603	-0.650219	1.86554	19.5252	9.92822e-06	0.00486028
chr1	162700000	162725000	162725000	162750000	3.49924	3.80816	6.5441	7.05571	0.896008	2.39591	46.0281	1.1657e-11	8.77505e-08
chr1	162700000	162725000	162775000	162800000	1.91063	1.30227	3.8096	3.10692	1.10705	1.35551	35.7505	2.24271e-09	7.74309e-06
chr1	162700000	162725000	163100000	163125000	0.794307	1.0063	0.350577	0.30067	-1.47032	-0.597619	17.7467	2.52358e-05	0.00925809
chr1	162700000	162725000	162750000	162775000	1.43834	2.15072	3.38891	3.52786	0.938929	1.41398	28.0486	1.18306e-07	0.000179883
chr1	155525000	155550000	155550000	155575000	3.06989	2.62428	4.90807	4.97107	0.797626	1.97356	30.0697	4.16783e-08	7.94225e-05
chr1	155525000	155550000	155575000	155600000	1.71742	1.93368	3.92646	3.78844	1.07465	1.5235	43.0264	5.40059e-11	3.26302e-07
chr1	182900000	182925000	183050000	183075000	0.794307	0.769525	1.58928	1.58353	1.01881	0.287636	17.5298	2.82841e-05	0.00993707
chr1	21400000	21425000	21950000	21975000	0.622565	0.572211	1.63602	1.26281	1.26896	0.0772234	22.1047	2.58182e-06	0.00184756
chr1	69375000	69400000	69750000	69775000	0.300549	0.41436	0.818012	1.16259	1.46642	-0.482094	19.0279	1.28819e-05	0.005824
chr1	69375000	69400000	69725000	69750000	0.472291	0.374897	1.49579	1.04232	1.57195	-0.191135	26.1935	3.08854e-07	0.000380561
chr1	69375000	69400000	69525000	69550000	0.472291	0.295971	1.14522	1.1225	1.56526	-0.333442	24.459	7.59084e-07	0.000733819
chr1	69375000	69400000	69650000	69675000	0.38642	0.394628	1.14522	1.02228	1.46227	-0.372952	21.4622	3.60881e-06	0.00234168
chr1	69375000	69400000	69500000	69525000	0.450823	0.453823	1.42568	1.24277	1.5506	-0.109944	28.7349	8.29956e-08	0.000135304
chr1	69375000	69400000	69800000	69825000	0.429355	0.374897	1.33219	1.58353	1.8598	-0.0487532	40.7968	1.68909e-10	8.31012e-07
chr1	69375000	69400000	69700000	69725000	0.364952	0.493285	1.09847	1.50335	1.59634	-0.142349	28.2045	1.09151e-07	0.000167629
chr1	69375000	69400000	69550000	69575000	0.493758	0.256508	1.19196	1.1225	1.63144	-0.322643	25.9647	3.47725e-07	0.000413817
chr1	69375000	69400000	69775000	69800000	0.38642	0.374897	1.70614	1.24277	1.93799	-0.0647246	41.678	1.07611e-10	5.79071e-07
chr1	69375000	69400000	69575000	69600000	0.450823	0.55248	1.47242	1.32295	1.46536	-0.0231078	27.5336	1.54392e-07	0.000220172
chr1	69375000	69400000	69600000	69625000	0.407887	0.41436	1.63602	1.10246	1.71791	-0.122054	31.8809	1.63922e-08	3.81443e-05
chr1	69375000	69400000	69625000	69650000	0.322016	0.217046	0.841384	0.962143	1.74593	-0.682379	23.1919	1.46611e-06	0.00120578
chr1	69375000	69400000	69825000	69850000	0.429355	0.355165	1.02836	1.02228	1.38447	-0.424401	18.7615	1.48128e-05	0.00642903
chr1	153425000	153450000	153550000	153575000	1.00898	1.30227	2.61764	2.36527	1.098	0.893394	29.346	6.05398e-08	0.000105567
chr1	153425000	153450000	153500000	153525000	1.71742	1.81529	3.55251	2.86638	0.853209	1.33282	23.3321	1.36303e-06	0.00114144
chr1	79425000	79450000	79625000	79650000	0.171742	0.197314	0.677781	0.641429	1.81801	-1.12204	18.2304	1.95727e-05	0.00777468
chr1	20700000	20725000	20825000	20850000	0.622565	0.710331	0.210346	0.180402	-1.76566	-1.06595	17.5645	2.77722e-05	0.0098274
chr1	69200000	69225000	69875000	69900000	0.107339	0.0789257	0.444064	0.481071	2.29038	-1.65933	17.7767	2.48405e-05	0.0091766
chr1	69200000	69225000	70100000	70125000	0.085871	0.0197314	0.420692	0.340759	2.81606	-1.97939	18.3711	1.81792e-05	0.00741208
chr1	52525000	52550000	52900000	52925000	0.987517	1.02603	0.327205	0.440982	-1.37215	-0.425988	18.0354	2.16833e-05	0.00834831
chr1	162650000	162675000	162725000	162750000	1.13779	0.986571	2.29043	2.14478	1.06117	0.742672	25.6007	4.19891e-07	0.000472573
chr1	162650000	162675000	162775000	162800000	1.82476	1.77583	3.78623	3.68821	1.05243	1.48631	40.8829	1.61626e-10	8.06705e-07
chr1	162650000	162675000	162700000	162725000	1.61008	1.46012	3.08507	2.6058	0.886066	1.15163	22.9529	1.66015e-06	0.00132502
chr1	162650000	162675000	162875000	162900000	1.05192	1.28254	2.38392	2.22496	0.973285	0.824771	22.707	1.88676e-06	0.00146431
chr1	162650000	162675000	162800000	162825000	1.13779	1.20362	2.57089	2.92652	1.23218	0.997569	39.6268	3.0743e-10	1.41641e-06
chr1	69775000	69800000	69800000	69825000	2.87668	2.62428	5.2119	4.8508	0.870428	1.97183	35.969	2.00485e-09	7.04546e-06
chr1	54475000	54500000	54550000	54575000	3.88566	3.35434	2.00997	2.34522	-0.724728	1.55936	19.5409	9.84671e-06	0.0048324
chr1	53100000	53125000	53325000	53350000	0.472291	0.690599	1.49579	1.58353	1.394	0.135071	27.7306	1.39441e-07	0.000203966
chr1	135350000	135375000	135675000	135700000	0.472291	0.493285	0.0701153	0.120268	-2.28763	-1.57387	18.2623	1.92476e-05	0.00769218
chr1	35625000	35650000	35700000	35725000	2.74787	2.46643	1.33219	1.42317	-0.914501	1.02889	22.8831	1.72158e-06	0.00136534
chr1	34075000	34100000	34200000	34225000	0.472291	0.335434	1.0751	1.3029	1.56537	-0.261523	25.6258	4.14457e-07	0.000468755
chr1	135425000	135450000	135500000	135525000	1.80329	1.95341	0.677781	0.681518	-1.46415	0.411183	36.708	1.37216e-09	5.09502e-06
chr1	52400000	52425000	52625000	52650000	0.472291	0.315703	0.958242	1.1225	1.40892	-0.405435	19.1596	1.20228e-05	0.00552814
chr1	52400000	52425000	52650000	52675000	0.558162	0.295971	1.30882	1.08241	1.48796	-0.246427	22.8547	1.7472e-06	0.0013801
chr1	69675000	69700000	69725000	69750000	1.91063	1.30227	4.11343	4.44991	1.42273	1.57296	68.2163	1.4651e-16	4.11893e-12
chr1	69675000	69700000	69800000	69825000	0.450823	0.572211	2.40729	2.40536	2.22215	0.575282	85.0973	2.8404e-20	1.26221e-15
chr1	69675000	69700000	69700000	69725000	4.25062	3.49246	10.9847	9.70161	1.41813	2.8339	114.504	1.0108e-26	8.19085e-22
chr1	69675000	69700000	69775000	69800000	0.57963	0.749794	2.03334	1.62362	1.44379	0.353672	33.483	7.18907e-09	2.02111e-05
chr1	185675000	185700000	185850000	185875000	2.29705	2.64401	1.26208	1.36304	-0.910435	0.957725	21.4683	3.59735e-06	0.00233755
chr1	195200000	195225000	195225000	195250000	5.7963	6.1562	3.87971	3.60804	-0.677539	2.29523	25.7594	3.86741e-07	0.000446949
chr1	195200000	195225000	195275000	195300000	1.63155	1.99287	0.888127	0.922054	-1.0014	0.494426	18.8409	1.42084e-05	0.00625539
chr1	195200000	195225000	195250000	195275000	4.67997	4.12387	2.57089	1.86415	-0.997698	1.74604	37.1444	1.09698e-09	4.23442e-06
chr1	21425000	21450000	21950000	21975000	0.515226	0.394628	1.37893	1.08241	1.42924	-0.193261	22.7161	1.87785e-06	0.00146069
chr1	153875000	153900000	153925000	153950000	3.56365	3.51219	1.54254	2.00446	-0.985129	1.43749	33.232	8.17926e-09	2.23561e-05
chr1	52375000	52400000	52550000	52575000	0.364952	0.532748	1.0751	1.22272	1.34629	-0.254281	19.7265	8.93537e-06	0.00451876
chr1	21200000	21225000	21350000	21375000	1.37394	1.16415	2.68775	2.02451	0.886353	0.881399	18.3858	1.80396e-05	0.00737413
chr1	21200000	21225000	21725000	21750000	0.0429355	0.0197314	0.350577	0.30067	3.28734	-2.20792	17.6175	2.70086e-05	0.00966396
chr1	21200000	21225000	21500000	21525000	0.171742	0.157851	0.514179	0.761696	1.9491	-1.17624	18.9965	1.30955e-05	0.00589928
chr1	73950000	73975000	73975000	74000000	3.04842	3.05837	5.07167	5.11138	0.737346	2.03845	27.6944	1.42072e-07	0.000206646
chr1	73950000	73975000	74025000	74050000	2.03944	2.24938	3.55251	3.68821	0.754001	1.54592	22.1037	2.5831e-06	0.00184756
chr1	180675000	180700000	181050000	181075000	0.128807	0.0591942	0.373948	0.581295	2.34386	-1.61404	18.2475	1.93977e-05	0.00772748
chr1	132575000	132600000	132675000	132700000	3.49924	3.68977	1.93986	2.48554	-0.691391	1.56343	17.8632	2.37369e-05	0.0088747
chr1	39075000	39100000	39275000	39300000	3.22016	3.47273	1.89311	2.04455	-0.762845	1.43709	20.9795	4.64221e-06	0.00280851
chr1	39075000	39100000	39125000	39150000	3.45631	4.10413	2.22032	2.34522	-0.727736	1.62414	20.4486	6.12539e-06	0.00343087
chr1	62275000	62300000	62850000	62875000	0.085871	0.0789257	0.490807	0.400893	2.39506	-1.73166	18.0458	2.15655e-05	0.00830991
chr1	69575000	69600000	69750000	69775000	0.57963	0.532748	1.58928	2.02451	1.70416	0.286206	43.2543	4.80671e-11	2.96932e-07
chr1	69575000	69600000	69725000	69750000	0.665501	0.374897	4.11343	4.71049	3.09582	1.31803	210.913	8.68471e-48	5.9819e-42
chr1	69575000	69600000	69650000	69675000	1.03045	1.0655	4.39389	3.70826	1.94273	1.36367	109.172	1.48802e-25	9.7612e-21
chr1	69575000	69600000	69800000	69825000	0.472291	0.434091	2.85136	2.92652	2.66825	0.765207	127.907	1.17624e-29	1.25758e-24
chr1	69575000	69600000	69700000	69725000	0.729904	0.749794	4.81458	6.05348	2.87661	1.64054	222.111	3.13345e-50	4.31655e-44
chr1	69575000	69600000	69675000	69700000	1.20219	1.18388	4.27703	3.76839	1.74814	1.39714	95.1325	1.78059e-22	1.02203e-17
chr1	69575000	69600000	69775000	69800000	0.38642	0.394628	2.17357	1.38308	2.16764	0.148349	54.4207	1.61848e-13	2.06441e-09
chr1	69575000	69600000	69600000	69625000	2.21118	2.60455	6.8713	6.83522	1.50457	2.22035	112.89	2.28098e-26	1.6538e-21
chr1	69575000	69600000	69625000	69650000	1.37394	1.04576	4.27703	4.49	1.86261	1.49847	112.141	3.32787e-26	2.29219e-21
chr1	69575000	69600000	69825000	69850000	0.38642	0.157851	1.00499	1.3029	2.10105	-0.414836	36.3021	1.68979e-09	6.14198e-06
chr1	90425000	90450000	90500000	90525000	2.81228	3.01891	1.79963	1.68375	-0.746198	1.24874	17.9418	2.27758e-05	0.00864465
chr1	90425000	90450000	90525000	90550000	2.79081	3.03864	1.89311	1.40313	-0.83401	1.2185	20.6203	5.59977e-06	0.00321286
chr1	146150000	146175000	146175000	146200000	2.14678	2.3875	4.16017	3.74835	0.796661	1.65277	25.5228	4.37194e-07	0.000485238
chr1	107925000	107950000	108550000	108575000	0.322016	0.591942	0.0233718	0.0601339	-3.33982	-1.74345	25.7775	3.83127e-07	0.000444637
chr1	21500000	21525000	21950000	21975000	0.171742	0.394628	0.818012	1.00223	1.66288	-0.649583	20.9158	4.79923e-06	0.00288436
chr1	21500000	21525000	21850000	21875000	0.236145	0.256508	0.864755	0.801786	1.74307	-0.795731	21.6467	3.27782e-06	0.0022005
chr1	88250000	88275000	88325000	88350000	2.662	3.21622	4.46401	4.69045	0.636593	1.92498	18.4872	1.71047e-05	0.00712515
chr1	21450000	21475000	21950000	21975000	0.450823	0.355165	1.49579	1.02228	1.63179	-0.217233	27.3065	1.73624e-07	0.000241351
chr1	69625000	69650000	69725000	69750000	0.536694	1.0063	3.41228	2.80625	1.98852	0.976148	82.2529	1.1974e-19	4.99851e-15
chr1	69625000	69650000	69650000	69675000	3.45631	2.86106	9.53568	8.59915	1.52199	2.61733	125.966	3.12753e-29	2.87226e-24
chr1	69625000	69650000	69800000	69825000	0.364952	0.374897	2.50078	1.90424	2.55739	0.390034	88.0862	6.26625e-21	3.08293e-16
chr1	69625000	69650000	69700000	69725000	0.944581	1.18388	4.97819	4.38978	2.12661	1.53507	140.887	1.70324e-32	2.60703e-27
chr1	69625000	69650000	69675000	69700000	1.52421	1.3812	5.09505	4.73054	1.75622	1.68194	114.185	1.18683e-26	9.08298e-22
chr1	69625000	69650000	69775000	69800000	0.364952	0.434091	1.823	1.40313	1.99465	0.0501749	47.9113	4.45946e-12	3.81567e-08
chr1	52700000	52725000	52775000	52800000	3.15576	3.23595	2.03334	1.80402	-0.740272	1.38066	19.1322	1.21972e-05	0.00557926
chr1	52700000	52725000	52800000	52825000	3.69245	3.94628	2.45404	2.08464	-0.757401	1.62822	22.6197	1.97448e-06	0.00150608
chr1	167050000	167075000	167150000	167175000	1.61008	1.85475	0.747897	0.982188	-0.991344	0.433055	17.6556	2.64739e-05	0.00954454
chr1	153800000	153825000	154125000	154150000	1.54568	1.36147	0.65441	0.601339	-1.20899	0.120386	21.0895	4.38319e-06	0.00269459
chr1	60825000	60850000	60975000	61000000	1.22366	0.887914	2.17357	2.04455	1.00144	0.69197	21.5267	3.48942e-06	0.00228404
chr1	69425000	69450000	69475000	69500000	1.48128	1.12469	2.8981	2.26504	0.98354	0.978848	23.6204	1.17338e-06	0.00101598
chr1	69425000	69450000	69750000	69775000	0.407887	0.473554	1.44905	1.1225	1.52789	-0.159245	26.3415	2.86078e-07	0.000358919
chr1	69425000	69450000	69725000	69750000	0.257613	0.177583	0.701153	1.00223	1.97484	-0.799265	25.5172	4.38468e-07	0.000485919
chr1	69425000	69450000	69500000	69525000	0.923114	0.808988	1.70614	1.94433	1.08033	0.468161	21.882	2.89946e-06	0.00200211
chr1	69425000	69450000	69800000	69825000	0.407887	0.374897	1.42568	0.982188	1.60578	-0.272629	25.7534	3.8794e-07	0.000447583
chr1	69425000	69450000	69550000	69575000	0.429355	0.631405	1.09847	1.56348	1.32485	-0.0388839	21.1282	4.29549e-06	0.00265828
chr1	69425000	69450000	69775000	69800000	0.236145	0.355165	1.09847	0.781741	1.64098	-0.618709	21.0342	4.51163e-06	0.00274882
chr1	69425000	69450000	69825000	69850000	0.322016	0.315703	0.841384	1.00223	1.52969	-0.600802	19.6087	9.50356e-06	0.00472458
chr1	135025000	135050000	135125000	135150000	1.45981	1.63771	0.560922	0.841875	-1.1256	0.235111	19.4193	1.04943e-05	0.00504014
chr1	39150000	39175000	39250000	39275000	3.28457	3.25568	1.77625	1.82406	-0.85909	1.36969	25.644	4.10568e-07	0.000465121
chr1	39150000	39175000	39200000	39225000	4.27208	4.16333	2.80461	2.54567	-0.659377	1.80426	19.3502	1.08808e-05	0.00516311
chr1	39150000	39175000	39275000	39300000	2.70494	2.36777	1.30882	1.4833	-0.853094	1.01024	19.5478	9.81113e-06	0.0048218
chr1	39150000	39175000	39225000	39250000	4.03594	3.63058	2.64101	1.98442	-0.736589	1.63964	20.1719	7.07844e-06	0.00379782
chr1	61375000	61400000	62350000	62375000	0.0429355	0.0197314	0.327205	0.320714	3.28337	-2.20861	17.6053	2.71827e-05	0.00969601
chr1	155375000	155400000	155550000	155575000	0.987517	0.651137	1.75288	1.74388	1.09986	0.398316	20.9125	4.80737e-06	0.00288436
chr1	155375000	155400000	155575000	155600000	1.82476	1.57851	3.17856	2.80625	0.812569	1.25055	20.8047	5.0858e-06	0.00300947
chr1	34050000	34075000	34450000	34475000	0.107339	0.177583	0.39732	0.82183	2.08362	-1.24988	18.6526	1.56837e-05	0.00668898
chr1	34050000	34075000	34100000	34125000	1.09486	1.42066	2.59427	2.10469	0.888567	0.877408	18.7307	1.50536e-05	0.00649871
chr1	34050000	34075000	34225000	34250000	0.472291	0.374897	1.9866	1.42317	1.99859	0.125089	49.1521	2.36864e-12	2.2818e-08
chr1	34050000	34075000	34475000	34500000	0.0214678	0.13812	0.537551	0.701563	2.88629	-1.35846	30.0376	4.23748e-08	8.06274e-05
chr1	34050000	34075000	34200000	34225000	0.429355	0.374897	1.40231	1.02228	1.57956	-0.254901	25.7125	3.96253e-07	0.000452625
chr1	34050000	34075000	34075000	34100000	2.96255	2.40723	4.39389	4.3096	0.699494	1.82871	21.161	4.22273e-06	0.0026286
chr1	153450000	153475000	153525000	153550000	0.772839	1.20362	2.1502	2.28509	1.15646	0.71471	28.0334	1.19242e-07	0.000180907
chr1	55675000	55700000	55775000	55800000	0.515226	0.631405	1.47242	1.36304	1.29514	0.0440622	23.0838	1.55093e-06	0.00125974
chr1	152800000	152825000	152925000	152950000	0.57963	0.828719	0.257089	0.140313	-1.84314	-1.00432	18.8845	1.38874e-05	0.00614941
chr1	162400000	162425000	162825000	162850000	0.107339	0.13812	0.467435	0.621384	2.1277	-1.41831	18.5879	1.62245e-05	0.00685805
chr1	162425000	162450000	162825000	162850000	0.085871	0.157851	0.631038	0.581295	2.27276	-1.31706	22.5042	2.09681e-06	0.00157584
chr1	162425000	162450000	162775000	162800000	0.150274	0.256508	0.677781	0.881964	1.92041	-0.909927	22.7071	1.88667e-06	0.00146431
chr1	121925000	121950000	122350000	122375000	0.450823	0.236777	0.0233718	0.0400893	-3.30149	-2.11117	18.275	1.91197e-05	0.00765884
chr1	132850000	132875000	132950000	132975000	0.751372	0.730062	1.70614	2.0646	1.35121	0.434227	32.1265	1.44457e-08	3.4631e-05
chr1	154425000	154450000	154600000	154625000	1.05192	0.808988	0.327205	0.280625	-1.60827	-0.594579	20.734	5.27701e-06	0.00309044
chr1	193250000	193275000	193300000	193325000	5.34547	4.4593	3.15519	3.22719	-0.615712	2.03301	17.6715	2.62528e-05	0.00948922
chr1	193250000	193275000	193275000	193300000	8.63004	7.97149	5.60922	5.95326	-0.519097	2.8255	18.695	1.53383e-05	0.00658652
chr1	179350000	179375000	179600000	179625000	2.23265	1.85475	1.02836	0.982188	-1.0204	0.651245	21.7038	3.18165e-06	0.00215393
chr1	128975000	129000000	129700000	129725000	0.0214678	0.0197314	0.280461	0.30067	3.66147	-2.35754	17.6904	2.59929e-05	0.00942787
chr1	152850000	152875000	153150000	153175000	1.13779	1.30227	0.490807	0.420938	-1.42393	-0.174295	23.0591	1.57096e-06	0.00127076
chr1	76950000	76975000	77575000	77600000	0.214678	0.217046	0	0	-6.37519	-2.71363	20.3826	6.3404e-06	0.00352049
chr1	162325000	162350000	162800000	162825000	0.19321	0.177583	0.934871	0.641429	2.06366	-0.945538	24.6992	6.70128e-07	0.000670892
chr1	69750000	69775000	69800000	69825000	1.50274	1.20362	3.55251	2.54567	1.16631	1.15446	34.5644	4.1237e-09	1.28522e-05
chr1	69750000	69775000	69775000	69800000	3.22016	2.80186	6.77781	6.67487	1.16114	2.29236	72.2439	1.9018e-17	6.6894e-13
chr1	132875000	132900000	132925000	132950000	1.30953	1.3812	3.29542	2.70603	1.14887	1.13928	36.9646	1.20294e-09	4.56509e-06
chr1	132875000	132900000	133000000	133025000	0.279081	0.493285	1.42568	1.14254	1.70726	-0.203623	30.4047	3.5068e-08	6.9609e-05
chr1	132875000	132900000	132950000	132975000	1.30953	1.04576	2.78124	2.54567	1.17783	0.964679	35.2384	2.91716e-09	9.56808e-06
chr1	132875000	132900000	132900000	132925000	4.37942	4.28172	6.94142	6.05348	0.58208	2.44533	19.5524	9.78784e-06	0.00481379
chr1	132875000	132900000	132975000	133000000	0.38642	0.394628	1.33219	1.4833	1.84568	-0.0963703	39.4493	3.36693e-10	1.54606e-06
chr1	132875000	132900000	133075000	133100000	0.19321	0.13812	0.79464	0.922054	2.36782	-0.864419	33.6556	6.57837e-09	1.87235e-05
chr1	132875000	132900000	133150000	133175000	0.300549	0.236777	0.724525	0.982188	1.67238	-0.734555	20.4148	6.23461e-06	0.00347577
chr1	162200000	162225000	162500000	162525000	0.085871	0.0789257	0.514179	0.681518	2.83015	-1.39714	29.0197	7.16442e-08	0.00012036
chr1	21225000	21250000	21950000	21975000	0.128807	0.27624	0.818012	0.621384	1.79094	-1.00897	18.4734	1.72289e-05	0.00716174
chr1	153400000	153425000	153600000	153625000	0.38642	0.710331	1.21533	1.50335	1.29885	-0.00683818	20.8555	4.95269e-06	0.00295099
chr1	153400000	153425000	153525000	153550000	1.69595	1.46012	3.85634	3.32741	1.18421	1.386	45.8108	1.30245e-11	9.59474e-08
chr1	153400000	153425000	153550000	153575000	2.21118	1.87448	3.94983	3.78844	0.922706	1.57938	32.733	1.05728e-08	2.70218e-05
chr1	153400000	153425000	153625000	153650000	0.343484	0.217046	1.16859	0.681518	1.70925	-0.662239	20.745	5.24682e-06	0.00307845
chr1	153400000	153425000	153500000	153525000	1.52421	1.55878	2.57089	2.94656	0.84237	1.13036	20.9632	4.68192e-06	0.00283005
chr1	40075000	40100000	40125000	40150000	1.56715	1.3812	2.78124	3.06683	0.992475	1.16055	29.3037	6.18778e-08	0.000107627
chr1	52300000	52325000	52350000	52375000	0.987517	0.907645	1.89311	1.86415	0.986746	0.534773	19.572	9.68771e-06	0.0047902
chr1	191025000	191050000	191450000	191475000	0.343484	0.217046	0	0	-6.74205	-2.44164	25.3888	4.68633e-07	0.000509933
chr1	132350000	132375000	132400000	132425000	3.84273	3.70951	2.43066	2.30513	-0.674072	1.64089	18.6859	1.54115e-05	0.00660765
chr1	162550000	162575000	162775000	162800000	0.19321	0.355165	0.747897	0.962143	1.62517	-0.72322	19.3551	1.08526e-05	0.00515654
chr1	162550000	162575000	162875000	162900000	0.128807	0.197314	0.677781	0.982188	2.32897	-0.895977	30.9318	2.67262e-08	5.51156e-05
chr1	162550000	162575000	162800000	162825000	0.300549	0.27624	0.981614	1.18263	1.90581	-0.467521	31.577	1.91691e-08	4.27987e-05
chr1	162675000	162700000	162725000	162750000	1.73889	1.85475	3.52914	3.52786	0.971191	1.43165	33.9188	5.74603e-09	1.67702e-05
chr1	162675000	162700000	162775000	162800000	1.52421	1.79556	4.53412	3.94879	1.34484	1.575	64.659	8.90474e-16	1.97853e-11
chr1	162675000	162700000	162700000	162725000	3.13429	4.02521	6.40386	5.81295	0.764367	2.28638	28.7304	8.31855e-08	0.000135454
chr1	162675000	162700000	162750000	162775000	1.54568	1.51932	3.83297	3.64813	1.28481	1.41548	56.7629	4.91664e-14	7.52557e-10
chr1	162675000	162700000	162800000	162825000	1.18073	1.322	2.47741	2.12473	0.870194	0.856104	18.5364	1.66691e-05	0.00700514
chr1	61225000	61250000	61425000	61450000	0.729904	0.749794	1.51916	1.62362	1.08558	0.254913	19.3144	1.10867e-05	0.0052253
chr1	39175000	39200000	39225000	39250000	4.35796	3.82789	2.59427	2.6058	-0.651882	1.76243	18.1051	2.0904e-05	0.00814618
chr1	195175000	195200000	195250000	195275000	2.91962	2.15072	1.26208	1.24277	-1.01177	0.955477	24.3436	8.05923e-07	0.000766723
chr1	69450000	69475000	69500000	69525000	1.00898	1.16415	2.19695	2.10469	0.978873	0.726416	21.7895	3.04254e-06	0.00208006
chr1	69450000	69475000	69675000	69700000	0.300549	0.118388	0.981614	0.641429	1.94967	-0.885935	22.3361	2.28869e-06	0.00169005
chr1	129275000	129300000	129600000	129625000	0.0214678	0.0986571	0.490807	0.320714	2.65956	-1.89179	18.165	2.02568e-05	0.00796397
chr1	21250000	21275000	21325000	21350000	3.02695	2.97944	5.0483	4.89089	0.725527	2.00754	26.3308	2.8767e-07	0.000359949
chr1	34100000	34125000	34225000	34250000	0.450823	0.55248	1.12184	1.24277	1.23116	-0.182874	17.8993	2.32902e-05	0.00877787
chr1	34100000	34125000	34500000	34525000	0.0214678	0.0197314	0.373948	0.400893	4.07351	-2.04266	27.2281	1.80811e-07	0.000248832
chr1	69400000	69425000	69475000	69500000	0.644033	0.887914	1.58928	1.68375	1.08745	0.310183	19.62	9.44767e-06	0.00470189
chr1	69400000	69425000	69525000	69550000	0.257613	0.453823	1.14522	1.24277	1.72892	-0.298956	29.6482	5.17997e-08	9.42638e-05
chr1	69400000	69425000	69500000	69525000	0.729904	0.591942	1.75288	1.4833	1.28791	0.228236	25.486	4.45598e-07	0.000490682
chr1	69400000	69425000	69800000	69825000	0.364952	0.177583	0.771268	1.20268	1.88106	-0.579001	26.143	3.17037e-07	0.00038622
chr1	69400000	69425000	69825000	69850000	0.171742	0.295971	1.05173	0.962143	2.07818	-0.608913	32.7376	1.05477e-08	2.70077e-05
chr1	162500000	162525000	162800000	162825000	0.279081	0.197314	0.958242	0.922054	1.97623	-0.680008	28.9306	7.5017e-08	0.000125414
chr1	39050000	39075000	39325000	39350000	2.33999	3.03864	1.44905	1.46326	-0.88759	1.08692	21.0981	4.36359e-06	0.00268645
chr1	39050000	39075000	39150000	39175000	2.42586	2.32831	1.26208	1.34299	-0.863374	0.916869	19.2763	1.131e-05	0.00528683
chr1	146075000	146100000	146125000	146150000	1.50274	1.40093	3.0617	2.76616	1.00214	1.14735	29.7275	4.97239e-08	9.1331e-05
chr1	146075000	146100000	146175000	146200000	1.95357	1.71663	4.04332	3.58799	1.05422	1.51364	40.1932	2.30042e-10	1.09654e-06
chr1	146075000	146100000	146200000	146225000	1.22366	1.26281	2.45404	2.08464	0.860956	0.839698	18.0183	2.18794e-05	0.00841206
chr1	146100000	146125000	146125000	146150000	4.35796	3.453	6.68433	6.5546	0.764065	2.40453	31.0363	2.53251e-08	5.28593e-05
chr1	146100000	146125000	146175000	146200000	2.14678	1.91395	4.27703	3.98888	1.02484	1.63821	41.5309	1.16025e-10	6.14741e-07
chr1	146100000	146125000	146150000	146175000	1.61008	1.53905	4.09006	3.1871	1.20129	1.39673	45.1108	1.86196e-11	1.29544e-07
chr1	135375000	135400000	135500000	135525000	1.00898	1.18388	0.280461	0.56125	-1.35122	-0.302723	18.186	2.00347e-05	0.00790357
chr1	77975000	78000000	78400000	78425000	0.0214678	0.0789257	0.420692	0.420938	2.97337	-1.86595	22.4921	2.11014e-06	0.00158341
chr1	155300000	155325000	155450000	155475000	0.0644033	0.118388	0.444064	0.581295	2.44721	-1.54564	21.0013	4.58971e-06	0.00278041
chr1	155425000	155450000	155500000	155525000	1.00898	0.887914	1.77625	1.86415	0.942926	0.507062	17.5256	2.83458e-05	0.00995623
chr1	155425000	155450000	155575000	155600000	1.05192	1.26281	2.78124	2.08464	1.05817	0.868115	25.4807	4.46829e-07	0.000491644
chr1	140175000	140200000	140450000	140475000	0.751372	0.907645	1.91648	1.72384	1.12371	0.443104	23.1425	1.50425e-06	0.00123199
chr1	36950000	36975000	37175000	37200000	1.52421	1.42066	0.584294	0.741652	-1.137	0.159093	19.2965	1.11912e-05	0.00525241
chr1	58400000	58425000	58425000	58450000	4.12181	3.27541	2.26706	2.18487	-0.729717	1.58837	19.4324	1.04223e-05	0.00501132
chr1	55475000	55500000	55625000	55650000	0.515226	0.690599	1.58928	1.24277	1.21429	0.0606817	19.9441	7.97405e-06	0.00415462
chr1	55475000	55500000	55550000	55575000	0.729904	0.848451	1.72951	1.64366	1.08814	0.349182	20.5728	5.74049e-06	0.00326774
chr1	55475000	55500000	55500000	55525000	2.51173	2.7624	3.90309	4.32964	0.643142	1.7725	17.8972	2.33161e-05	0.00878024
chr1	185725000	185750000	185925000	185950000	1.71742	2.0126	0.747897	0.922054	-1.15101	0.487392	24.3745	7.93119e-07	0.000757157
chr1	162350000	162375000	162950000	162975000	0.0214678	0.0197314	0.327205	0.360804	3.90377	-2.17439	22.2541	2.38849e-06	0.00174206
chr1	132900000	132925000	133000000	133025000	0.429355	0.769525	1.28545	1.66371	1.28997	0.109776	22.0683	2.63116e-06	0.00186694
chr1	61350000	61375000	62100000	62125000	0.0644033	0.118388	0.65441	0.340759	2.38014	-1.60728	18.2581	1.92902e-05	0.00769916
chr1	194975000	195000000	195250000	195275000	1.22366	1.42066	0.631038	0.481071	-1.25954	-0.0197185	20.3385	6.48812e-06	0.00357514
chr1	146125000	146150000	146175000	146200000	2.01797	1.77583	4.30041	3.64813	1.06401	1.56761	41.2347	1.35004e-10	6.96544e-07
chr1	146125000	146150000	146150000	146175000	3.77833	2.82159	5.35213	4.89089	0.636218	2.08481	17.9818	2.23032e-05	0.00853446
chr1	82800000	82825000	82825000	82850000	7.94307	6.62976	11.3353	10.9644	0.615148	3.20957	26.8309	2.22057e-07	0.000293007
chr1	79500000	79525000	79700000	79725000	0.0214678	0.0789257	0.444064	0.320714	2.82778	-1.97987	18.4256	1.76667e-05	0.00728438
chr1	69600000	69625000	69750000	69775000	0.665501	0.532748	1.56591	1.42317	1.31707	0.111325	24.837	6.23883e-07	0.000635683
chr1	69600000	69625000	69725000	69750000	0.85871	0.572211	3.646	3.56795	2.33902	1.12899	129.323	5.76249e-30	7.21657e-25
chr1	69600000	69625000	69650000	69675000	1.63155	1.42066	5.00156	5.73277	1.81894	1.79822	124.168	7.73949e-29	6.66356e-24
chr1	69600000	69625000	69800000	69825000	0.515226	0.532748	2.50078	2.78621	2.3313	0.692404	98.6922	2.94957e-23	1.76663e-18
chr1	69600000	69625000	69700000	69725000	0.601097	0.749794	4.90807	4.22942	2.74379	1.40204	191.413	1.5627e-43	5.38181e-38
chr1	69600000	69625000	69675000	69700000	1.03045	1.0655	4.62761	5.11138	2.21512	1.57929	158.582	2.30892e-36	3.97588e-31
chr1	69600000	69625000	69775000	69800000	0.38642	0.749794	2.10346	2.22496	1.91117	0.486718	59.275	1.37111e-14	2.45009e-10
chr1	69600000	69625000	69625000	69650000	2.79081	2.84132	8.08663	7.87755	1.50125	2.44004	127.889	1.18677e-29	1.25758e-24
chr1	183625000	183650000	184100000	184125000	0	0.0986571	0.490807	0.30067	2.87659	-1.94937	18.7375	1.50006e-05	0.00648803
chr1	39200000	39225000	39250000	39275000	3.37044	3.19649	1.84637	2.04455	-0.749562	1.41318	20.0058	7.72092e-06	0.00404877
chr1	69650000	69675000	69725000	69750000	0.751372	1.322	3.08507	3.08688	1.55941	1.0672	58.6439	1.88949e-14	3.25362e-10
chr1	69650000	69675000	69800000	69825000	0.536694	0.670868	2.10346	2.30513	1.86101	0.524823	60.9746	5.78153e-15	1.09102e-10
chr1	69650000	69675000	69700000	69725000	2.16824	1.97314	5.28202	5.67263	1.40606	1.92817	87.1505	1.00571e-20	4.77735e-16
chr1	69650000	69675000	69675000	69700000	3.43484	3.11756	10.2836	8.69938	1.53255	2.67921	126.47	2.42667e-29	2.38779e-24
chr1	38100000	38125000	38250000	38275000	1.03045	0.966839	0.350577	0.360804	-1.48017	-0.465415	20.2213	6.89816e-06	0.00372947
chr1	69500000	69525000	69725000	69750000	0.558162	0.355165	1.12184	1.14254	1.3157	-0.268609	18.6373	1.581e-05	0.00673244
chr1	69500000	69525000	69800000	69825000	0.38642	0.41436	1.02836	1.08241	1.39244	-0.385391	19.5529	9.78541e-06	0.00481379
chr1	69500000	69525000	69775000	69800000	0.407887	0.295971	1.09847	0.982188	1.56064	-0.453351	22.5463	2.0514e-06	0.00154931
chr1	69500000	69525000	69825000	69850000	0.364952	0.256508	1.21533	0.922054	1.7737	-0.471715	27.1494	1.88328e-07	0.000256866
chr1	69525000	69550000	69750000	69775000	0.322016	0.335434	1.54254	1.10246	1.98922	-0.22629	38.775	4.7557e-10	2.0732e-06
chr1	69525000	69550000	69725000	69750000	0.407887	0.434091	1.37893	1.4833	1.75969	-0.0558955	37.5175	9.05956e-10	3.63075e-06
chr1	69525000	69550000	69650000	69675000	0.57963	0.493285	1.19196	1.60357	1.38968	0.0100582	24.6309	6.94287e-07	0.000689566
chr1	69525000	69550000	69800000	69825000	0.322016	0.335434	1.28545	1.32295	1.97948	-0.231906	40.4342	2.03349e-10	9.82903e-07
chr1	69525000	69550000	69700000	69725000	0.536694	0.374897	1.44905	1.04232	1.44364	-0.182926	22.6117	1.98269e-06	0.00151067
chr1	69525000	69550000	69550000	69575000	2.49026	2.0718	4.41726	3.98888	0.881727	1.71055	31.2297	2.29231e-08	4.91873e-05
chr1	69525000	69550000	69775000	69800000	0.429355	0.41436	1.30882	1.64366	1.80828	-0.0187753	39.2986	3.63706e-10	1.64813e-06
chr1	69525000	69550000	69575000	69600000	1.20219	1.16415	2.26706	2.32518	0.956505	0.828481	22.4598	2.14583e-06	0.00159958
chr1	153525000	153550000	153600000	153625000	0.772839	0.651137	1.61265	1.50335	1.12848	0.225802	20.2259	6.88162e-06	0.00372345
chr1	135050000	135075000	135125000	135150000	2.72641	2.66374	1.49579	1.44321	-0.874839	1.09084	22.2159	2.43648e-06	0.00176933
chr1	153350000	153375000	153550000	153575000	0.880178	0.947108	2.08009	1.58353	0.99157	0.490133	18.191	1.99823e-05	0.00788515
chr11	35450000	35475000	35775000	35800000	0.0214678	0.0789257	0.420692	0.400893	2.93748	-1.89375	21.5494	3.44823e-06	0.00226942
chr11	4125000	4150000	4250000	4275000	0.923114	0.868182	1.72951	1.8842	1.01448	0.473809	19.7099	9.01351e-06	0.00454659
chr11	52900000	52925000	52950000	52975000	5.45281	5.82077	2.59427	2.84634	-1.04797	2.08145	53.8965	2.11329e-13	2.64655e-09
chr11	52900000	52925000	53050000	53075000	1.07339	1.22335	0.514179	0.320714	-1.47622	-0.269766	22.4249	2.18527e-06	0.00162546
chr11	52900000	52925000	53100000	53125000	0.686968	0.513017	0.0701153	0.180402	-2.19266	-1.28821	20.5682	5.75444e-06	0.00327433
chr11	45950000	45975000	46200000	46225000	0.0214678	0.157851	0.490807	0.461027	2.33557	-1.63587	17.9521	2.2653e-05	0.00862205
chr11	52925000	52950000	52950000	52975000	7.94307	7.18223	4.97819	4.93098	-0.608896	2.65657	23.8259	1.05455e-06	0.000934824
chr11	52925000	52950000	53100000	53125000	0.751372	0.710331	0.0701153	0.200446	-2.36625	-1.05232	28.0507	1.18181e-07	0.000179883
chr11	103600000	103625000	103750000	103775000	1.76036	1.49959	3.08507	3.30737	0.975874	1.29187	30.761	2.91846e-08	5.96495e-05
chr11	103600000	103625000	103775000	103800000	1.35247	1.18388	2.1502	2.98665	1.02829	0.970505	25.2606	5.00844e-07	0.000538601
chr11	34975000	35000000	35225000	35250000	1.03045	0.730062	0.257089	0.320714	-1.58367	-0.665663	18.8923	1.38313e-05	0.00613564
chr11	77025000	77050000	77175000	77200000	0.966049	1.08523	1.79963	2.08464	0.92156	0.607555	17.7334	2.54123e-05	0.00930054
chr11	53825000	53850000	54100000	54125000	1.45981	1.28254	0.280461	0.380848	-2.02749	-0.150389	42.9467	5.62505e-11	3.36909e-07
chr11	53825000	53850000	54050000	54075000	1.2666	1.73636	0.444064	0.481071	-1.69442	0.0495819	35.0984	3.13453e-09	1.01582e-05
chr11	53825000	53850000	53950000	53975000	1.52421	1.77583	0.701153	0.581295	-1.37045	0.256798	28.7782	8.11588e-08	0.000132794
chr11	53825000	53850000	54025000	54050000	1.95357	1.67717	0.584294	0.881964	-1.28605	0.405849	27.6652	1.44235e-07	0.000208493
chr11	53825000	53850000	53925000	53950000	2.01797	1.79556	0.911499	0.86192	-1.1026	0.529672	23.5431	1.22146e-06	0.00104253
chr11	53825000	53850000	53975000	54000000	1.43834	1.55878	0.467435	0.581295	-1.50221	0.0875254	30.6371	3.11089e-08	6.29291e-05
chr11	53825000	53850000	53900000	53925000	3.2631	3.11756	1.58928	1.72384	-0.940459	1.30632	29.1336	6.7554e-08	0.000114325
chr11	53825000	53850000	54125000	54150000	1.00898	0.986571	0.280461	0.320714	-1.71582	-0.519806	25.18	5.22198e-07	0.000555493
chr11	53825000	53850000	54075000	54100000	1.22366	1.73636	0.584294	0.721607	-1.17447	0.162106	19.2884	1.12385e-05	0.00526669
chr11	53825000	53850000	54325000	54350000	0.343484	0.532748	0.0467435	0.0400893	-3.27263	-1.79343	25.034	5.63284e-07	0.000588742
chr11	101900000	101925000	101975000	102000000	0.966049	1.57851	2.43066	2.38531	0.908947	0.909542	19.282	1.12764e-05	0.00527652
chr11	52825000	52850000	53025000	53050000	0.944581	0.947108	0.303833	0.240536	-1.79764	-0.60813	25.4288	4.59004e-07	0.000502632
chr11	52825000	52850000	53050000	53075000	0.880178	0.986571	0.163602	0.320714	-1.90813	-0.646915	26.7922	2.26552e-07	0.000298653
chr11	11375000	11400000	11425000	11450000	4.16475	4.16333	2.68775	2.6058	-0.654337	1.78774	19.1397	1.21489e-05	0.00557223
chr11	76550000	76575000	76700000	76725000	0.536694	0.434091	1.00499	1.52339	1.39262	-0.126016	21.7279	3.14181e-06	0.002131
chr11	107950000	107975000	108100000	108125000	0.450823	0.591942	1.61265	1.34299	1.48652	0.0463655	29.1369	6.74415e-08	0.000114319
chr11	107950000	107975000	108125000	108150000	0.815775	0.394628	1.72951	1.60357	1.47074	0.222676	30.2549	3.78834e-08	7.39194e-05
chr11	115175000	115200000	115350000	115375000	2.61907	2.56508	1.40231	1.04232	-1.09429	0.96604	30.1461	4.00702e-08	7.73103e-05
chr11	115175000	115200000	115375000	115400000	1.95357	1.91395	0.911499	1.04232	-0.977382	0.589133	19.676	9.17454e-06	0.00460279
chr11	78425000	78450000	78625000	78650000	2.5976	1.85475	0.981614	1.22272	-0.999271	0.775097	20.8158	5.05636e-06	0.00299334
chr11	45800000	45825000	46000000	46025000	0.515226	0.532748	1.30882	1.34299	1.33506	-0.0565135	22.9886	1.62969e-06	0.00130752
chr11	53900000	53925000	54450000	54475000	0.472291	0.651137	0.0233718	0.200446	-2.23672	-1.36805	19.2827	1.12724e-05	0.00527641
chr11	32775000	32800000	32850000	32875000	0.536694	0.611674	1.63602	1.28286	1.33143	0.0691753	24.0869	9.20869e-07	0.000846272
chr11	50625000	50650000	50725000	50750000	2.23265	2.54535	1.44905	1.20268	-0.857612	0.929558	18.5873	1.62296e-05	0.0068581
chr11	46350000	46375000	46425000	46450000	1.22366	1.20362	2.26706	2.16482	0.866019	0.807552	18.2827	1.90424e-05	0.00764119
chr11	21025000	21050000	21250000	21275000	0.38642	0.295971	0.864755	1.1225	1.54888	-0.500723	21.1481	4.25119e-06	0.0026384
chr11	21025000	21050000	21225000	21250000	0.343484	0.394628	0.864755	1.10246	1.41212	-0.480468	18.3349	1.85283e-05	0.00749927
chr11	72875000	72900000	72925000	72950000	3.58512	3.59112	6.1234	5.77286	0.727194	2.26355	29.6903	5.06872e-08	9.27293e-05
chr11	72875000	72900000	72950000	72975000	2.08237	1.7561	3.41228	2.98665	0.735877	1.37381	18.2702	1.91687e-05	0.00767269
chr11	32500000	32525000	32775000	32800000	0.0214678	0.0394628	0.420692	0.280625	3.39127	-2.13797	19.5264	9.92171e-06	0.00485978
chr11	52875000	52900000	53000000	53025000	1.78182	1.57851	0.79464	0.801786	-1.0688	0.362979	19.7706	8.73138e-06	0.00444333
chr11	52875000	52900000	52950000	52975000	3.56365	3.35434	2.05672	1.62362	-0.91751	1.43038	28.8124	7.97406e-08	0.000131358
chr11	52875000	52900000	53075000	53100000	0.772839	0.927376	0.186974	0.160357	-2.28414	-0.834374	31.6005	1.89383e-08	4.24899e-05
chr11	52875000	52900000	53200000	53225000	0.300549	0.473554	0.0233718	0.0400893	-3.48549	-1.96	23.4105	1.30861e-06	0.00110392
chr11	52875000	52900000	52975000	53000000	1.80329	2.4467	1.02836	0.942098	-1.11504	0.683835	24.9519	5.87775e-07	0.000609256
chr11	53875000	53900000	54050000	54075000	2.0609	1.34174	0.747897	0.82183	-1.10354	0.365149	18.9098	1.37048e-05	0.00609145
chr11	53875000	53900000	54225000	54250000	0.966049	0.907645	0.373948	0.320714	-1.43023	-0.539437	17.9634	2.25191e-05	0.00859086
chr11	53875000	53900000	53950000	53975000	2.64053	2.36777	1.05173	1.44321	-0.98993	0.946129	24.2594	8.41954e-07	0.000790627
chr11	53875000	53900000	53900000	53925000	8.11481	8.58317	5.37551	4.59022	-0.749363	2.74714	35.4414	2.62837e-09	8.83113e-06
chr11	53875000	53900000	54325000	54350000	1.09486	0.986571	0.210346	0.280625	-2.05739	-0.531185	33.5715	6.86923e-09	1.94709e-05
chr11	75675000	75700000	75900000	75925000	2.38292	2.17046	1.42568	1.10246	-0.855915	0.859502	17.6395	2.6699e-05	0.00959556
chr11	76600000	76625000	76750000	76775000	0.429355	0.730062	1.63602	1.24277	1.28905	0.0606783	21.4114	3.70559e-06	0.00238649
chr11	4625000	4650000	4725000	4750000	1.45981	1.34174	3.01496	2.54567	0.984333	1.08507	26.9727	2.06347e-07	0.000277325
chr11	53725000	53750000	54025000	54050000	1.43834	1.55878	0.701153	0.380848	-1.49184	0.0921808	28.9104	7.58051e-08	0.000126425
chr11	53725000	53750000	54075000	54100000	0.944581	1.20362	0.514179	0.220491	-1.57862	-0.383263	22.0482	2.65891e-06	0.00188086
chr11	107900000	107925000	108050000	108075000	1.07339	1.0063	2.19695	1.80402	0.9374	0.634617	18.4188	1.773e-05	0.00729519
chr11	45925000	45950000	46075000	46100000	0.515226	0.355165	0.958242	1.20268	1.32196	-0.3279	17.8173	2.43165e-05	0.00902461
chr11	45925000	45950000	46050000	46075000	0.880178	0.41436	1.14522	1.8842	1.24921	0.166309	18.9201	1.36308e-05	0.00607128
chr11	70925000	70950000	71125000	71150000	0.128807	0.197314	0.607666	0.741652	2.0269	-1.12443	21.5018	3.53505e-06	0.00230576
chr11	52950000	52975000	53100000	53125000	0.837243	0.887914	0.140231	0.200446	-2.30708	-0.821359	32.6669	1.09384e-08	2.76993e-05
chr11	52950000	52975000	53075000	53100000	1.331	0.828719	0.327205	0.481071	-1.38978	-0.343762	17.8224	2.4251e-05	0.00900715
chr11	21150000	21175000	21200000	21225000	2.85521	2.28884	4.37052	4.44991	0.781967	1.8177	26.0519	3.32355e-07	0.000400212
chr11	53950000	53975000	54325000	54350000	1.09486	0.927376	0.280461	0.440982	-1.45865	-0.445729	19.4652	1.02448e-05	0.00495205
chr11	34950000	34975000	35225000	35250000	0.880178	0.730062	0.280461	0.220491	-1.68163	-0.803754	19.5061	1.00278e-05	0.00488299
chr11	34950000	34975000	35175000	35200000	1.15926	1.12469	0.373948	0.180402	-2.06387	-0.403411	36.1466	1.83016e-09	6.56556e-06
chr11	53925000	53950000	54075000	54100000	2.01797	1.55878	0.771268	0.922054	-1.06516	0.448576	19.9787	7.83106e-06	0.0040925
chr11	9925000	9950000	10500000	10525000	0.214678	0.335434	0	0.0200446	-4.3811	-2.40363	19.2988	1.11775e-05	0.00525107
chr11	52550000	52575000	53000000	53025000	0.407887	0.434091	0.0934871	0.0601339	-2.43622	-1.76501	17.5762	2.76017e-05	0.00978971
chr11	4475000	4500000	4725000	4750000	0.729904	0.868182	2.12683	2.18487	1.42575	0.596947	40.3914	2.07851e-10	1.00115e-06
chr11	4475000	4500000	4675000	4700000	0.923114	0.828719	1.63602	1.98442	1.05346	0.466871	20.6001	5.65928e-06	0.003235
chr11	109125000	109150000	109175000	109200000	1.45981	1.20362	2.66438	2.245	0.879726	0.944615	19.596	9.5669e-06	0.00474751
chr11	22550000	22575000	22750000	22775000	0.944581	1.10496	2.03334	2.12473	1.0167	0.668447	22.5322	2.06651e-06	0.00155816
chr11	53800000	53825000	53875000	53900000	3.04842	4.04494	2.29043	1.92429	-0.760127	1.52423	19.165	1.19889e-05	0.00551808
chr11	53800000	53825000	54100000	54125000	1.45981	2.11126	0.607666	0.621384	-1.5393	0.326281	34.7456	3.7573e-09	1.19262e-05
chr11	53800000	53825000	54050000	54075000	2.57613	2.84132	0.911499	0.801786	-1.66495	0.876057	62.3249	2.91221e-15	5.81416e-11
chr11	53800000	53825000	54000000	54025000	1.9965	1.77583	0.747897	0.841875	-1.23696	0.474394	28.0134	1.20477e-07	0.000182157
chr11	53800000	53825000	53950000	53975000	2.46879	2.52562	1.2387	0.942098	-1.20502	0.880852	34.5179	4.22348e-09	1.31335e-05
chr11	53800000	53825000	54025000	54050000	2.42586	2.97944	1.12184	1.02228	-1.33882	0.95597	42.9355	5.65752e-11	3.37387e-07
chr11	53800000	53825000	53925000	53950000	2.91962	2.74267	0.79464	0.982188	-1.65907	0.935957	64.3612	1.03577e-15	2.22945e-11
chr11	53800000	53825000	53975000	54000000	2.10384	2.4467	0.958242	1.08241	-1.15251	0.765441	29.5708	5.39112e-08	9.7063e-05
chr11	53800000	53825000	53850000	53875000	4.33649	4.69608	2.7345	2.68598	-0.738026	1.87289	24.9287	5.94897e-07	0.000613407
chr11	53800000	53825000	53900000	53925000	4.91612	4.73554	1.9866	2.76616	-1.00948	1.87017	41.212	1.36581e-10	7.02049e-07
chr11	53800000	53825000	54075000	54100000	2.61907	2.28884	1.05173	0.741652	-1.46211	0.784153	45.0542	1.91654e-11	1.32008e-07
chr11	53800000	53825000	54450000	54475000	0.558162	0.41436	0	0.0801786	-3.41998	-1.69076	28.4288	9.72088e-08	0.000152693
chr11	20800000	20825000	21350000	21375000	1.00898	0.730062	1.823	1.68375	1.01413	0.42756	18.5117	1.68863e-05	0.0070684
chr11	46200000	46225000	46375000	46400000	0.171742	0.157851	0.677781	0.741652	2.09385	-1.07359	23.8889	1.02057e-06	0.000912928
chr11	46200000	46225000	46225000	46250000	11.8287	9.94463	8.01652	7.15594	-0.521807	3.21404	18.0062	2.20191e-05	0.00845123
chr11	76625000	76650000	76700000	76725000	1.15926	1.10496	2.43066	1.96438	0.949666	0.762496	20.3734	6.37095e-06	0.00353034
chr11	4425000	4450000	4725000	4750000	0.987517	0.848451	1.61265	1.98442	0.978002	0.482998	17.9516	2.26596e-05	0.00862205
chr11	49525000	49550000	49575000	49600000	2.94108	2.64401	4.30041	4.28955	0.622543	1.83974	17.6677	2.63061e-05	0.00949646
chr11	53000000	53025000	53900000	53925000	0	0.0197314	0.303833	0.280625	4.5137	-2.39646	21.1935	4.15162e-06	0.00259725
chr11	49550000	49575000	49625000	49650000	1.69595	2.24938	3.29542	3.30737	0.736796	1.41973	18.5528	1.65266e-05	0.00695373
chr11	21000000	21025000	21100000	21125000	1.07339	1.36147	2.45404	2.14478	0.906826	0.842516	19.6339	9.37892e-06	0.00467951
chr11	21000000	21025000	21150000	21175000	0.815775	0.710331	1.61265	1.52339	1.03778	0.263804	17.753	2.51515e-05	0.00925361
chr11	79525000	79550000	79725000	79750000	1.37394	1.44039	2.68775	2.66594	0.925184	1.05497	24.4007	7.82405e-07	0.00075057
chr11	63825000	63850000	64025000	64050000	1.58861	1.79556	0.631038	0.721607	-1.31608	0.304813	27.8455	1.31397e-07	0.00019488
chr11	63825000	63850000	63950000	63975000	1.76036	1.51932	0.631038	0.902009	-1.07795	0.324865	18.9544	1.33877e-05	0.00599952
chr11	53775000	53800000	54000000	54025000	1.30953	1.08523	0.420692	0.56125	-1.26653	-0.165046	18.4793	1.71762e-05	0.00715062
chr11	53775000	53800000	54025000	54050000	2.18971	1.89422	0.818012	1.02228	-1.13633	0.613898	25.9044	3.58759e-07	0.000423129
chr11	53775000	53800000	53975000	54000000	1.45981	1.65744	0.771268	0.541205	-1.26139	0.207294	23.6455	1.15814e-06	0.00100467
chr11	53775000	53800000	54125000	54150000	0.944581	1.24308	0.490807	0.400893	-1.30268	-0.289811	17.5452	2.80556e-05	0.00989878
chr11	53775000	53800000	54075000	54100000	0.923114	1.6969	0.444064	0.521161	-1.43768	-0.0733435	21.6657	3.24549e-06	0.00218519
chr11	86225000	86250000	86525000	86550000	0.150274	0.157851	0.631038	0.621384	2.00306	-1.2253	19.8662	8.3054e-06	0.00428379
chr11	35125000	35150000	35575000	35600000	0.279081	0.473554	0	0	-7.17628	-2.08307	35.1923	2.98708e-09	9.77413e-06
chr11	63850000	63875000	63925000	63950000	3.22016	2.56508	1.47242	1.42317	-0.994955	1.14825	27.5913	1.49848e-07	0.000214803
chr11	63850000	63875000	64000000	64025000	2.18971	1.89422	1.02836	0.982188	-1.01983	0.650818	21.9221	2.83951e-06	0.00196861
chr11	63850000	63875000	63975000	64000000	1.3954	2.0718	0.771268	0.841875	-1.10401	0.403443	19.7683	8.74203e-06	0.00444546
chr11	4325000	4350000	4725000	4750000	0.901646	0.789257	2.47741	2.26504	1.48531	0.712851	46.7228	8.17721e-12	6.43696e-08
chr11	4325000	4350000	4675000	4700000	0.536694	0.651137	1.56591	1.56348	1.38907	0.157373	28.5122	9.31096e-08	0.000148627
chr11	4325000	4350000	4750000	4775000	0.987517	0.947108	1.70614	2.18487	1.01458	0.581873	20.4314	6.18075e-06	0.00345132
chr11	4325000	4350000	4700000	4725000	0.815775	1.16415	2.50078	1.96438	1.15684	0.716338	27.3754	1.6755e-07	0.000234565
chr11	4325000	4350000	4650000	4675000	0.57963	0.808988	1.47242	1.96438	1.30523	0.319545	26.4959	2.64099e-07	0.000337997
chr11	45825000	45850000	46075000	46100000	0.236145	0.41436	1.05173	0.942098	1.59198	-0.519782	21.9335	2.82257e-06	0.00196081
chr11	45825000	45850000	46000000	46025000	0.837243	0.966839	2.00997	2.0646	1.17066	0.590719	28	1.21317e-07	0.000183048
chr11	45825000	45850000	46150000	46175000	0	0.0197314	0.537551	0.220491	4.86932	-2.13474	26.8576	2.19014e-07	0.000290158
chr11	45825000	45850000	46025000	46050000	0.966049	0.670868	1.9866	1.80402	1.21389	0.473821	26.6504	2.43802e-07	0.000317743
chr11	45825000	45850000	46050000	46075000	0.622565	0.611674	1.33219	1.44321	1.16867	0.056747	19.3784	1.07211e-05	0.00511394
chr11	67950000	67975000	68050000	68075000	0.901646	1.10496	2.03334	1.84411	0.941015	0.591366	18.2346	1.953e-05	0.00776674
chr11	68050000	68075000	68225000	68250000	0.601097	0.453823	1.40231	1.08241	1.23012	-0.125113	17.9735	2.23997e-05	0.00855481
chr11	63925000	63950000	64000000	64025000	2.91962	2.90052	1.33219	1.54344	-1.00988	1.15373	30.1725	3.95278e-08	7.66934e-05
chr11	98150000	98175000	98925000	98950000	0.0429355	0.0197314	0.420692	0.30067	3.42926	-2.10464	20.6504	5.51263e-06	0.00318141
chr11	78800000	78825000	79075000	79100000	0.880178	0.887914	1.79963	1.68375	0.973812	0.431185	17.7397	2.53282e-05	0.0092796
chr11	4075000	4100000	4700000	4725000	0.536694	0.315703	1.12184	1.14254	1.41647	-0.296047	20.7509	5.2308e-06	0.00307152
chr11	43025000	43050000	43225000	43250000	0.214678	0.374897	0.934871	0.801786	1.53287	-0.693973	18.0573	2.14357e-05	0.0082715
chr11	108000000	108025000	108125000	108150000	1.11632	1.51932	2.54752	2.82629	1.02301	1.02948	27.4913	1.57803e-07	0.000223647
chr11	11400000	11425000	11875000	11900000	0.128807	0.0986571	0.701153	0.400893	2.24174	-1.45226	18.923	1.36103e-05	0.0060657
chr11	11400000	11425000	11575000	11600000	4.83025	4.85393	3.03833	3.28732	-0.611371	2.01846	18.7142	1.51847e-05	0.00654096
chr11	11400000	11425000	11625000	11650000	7.08436	6.05754	4.46401	4.32964	-0.578288	2.46703	18.9028	1.37551e-05	0.00610655
chr11	53850000	53875000	53875000	53900000	8.67297	7.73471	5.86631	5.13143	-0.57916	2.78562	21.0363	4.50656e-06	0.00274816
chr11	53850000	53875000	53950000	53975000	2.33999	1.6969	0.607666	0.801786	-1.49863	0.496187	37.2541	1.03697e-09	4.0931e-06
chr11	53850000	53875000	53925000	53950000	2.29705	2.32831	1.14522	1.28286	-0.923963	0.858309	21.1222	4.3091e-06	0.00266083
chr11	53850000	53875000	53900000	53925000	5.13079	4.87366	2.36055	2.38531	-1.0739	1.90243	52.3965	4.53524e-13	5.29459e-09
chr11	53850000	53875000	54075000	54100000	1.65302	1.65744	0.747897	0.541205	-1.37079	0.259151	28.9023	7.61235e-08	0.000126649
chr11	87675000	87700000	87750000	87775000	4.5941	4.49876	2.75787	2.90647	-0.680128	1.90227	21.8338	2.97321e-06	0.00204178
chr11	57250000	57275000	57450000	57475000	0.085871	0.0591942	0.584294	0.360804	2.65638	-1.70406	20.7541	5.22193e-06	0.00306762
chr11	120900000	120925000	120975000	121000000	1.9321	1.77583	3.83297	3.14701	0.907668	1.43388	27.9892	1.21995e-07	0.000183669
chr11	107975000	108000000	108100000	108125000	1.24513	1.08523	2.22032	2.18487	0.919584	0.781557	20.0505	7.54242e-06	0.00398092
chr11	54425000	54450000	54800000	54825000	1.07339	0.749794	1.72951	1.86415	0.986925	0.475363	18.0324	2.17174e-05	0.00835903
chr11	63900000	63925000	64000000	64025000	2.29705	2.13099	0.981614	1.16259	-1.03629	0.759218	24.3982	7.83405e-07	0.000750894
chr11	53975000	54000000	54025000	54050000	4.57263	5.0907	2.94484	3.3675	-0.611084	2.01621	17.7908	2.46567e-05	0.00912581
chr11	34925000	34950000	35225000	35250000	1.24513	0.848451	0.186974	0.340759	-1.94649	-0.508218	29.2419	6.38815e-08	0.000110002
chr11	34925000	34950000	35250000	35275000	0.966049	0.690599	0.350577	0.140313	-1.77609	-0.787856	20.2843	6.67472e-06	0.00365021
chr11	34925000	34950000	35200000	35225000	1.331	1.40093	0.350577	0.120268	-2.57087	-0.235568	56.4484	5.76937e-14	8.58174e-10
chr11	34900000	34925000	35400000	35425000	0.493758	0.473554	0.116859	0.0801786	-2.28189	-1.57221	18.2174	1.97075e-05	0.00781251
chr11	72800000	72825000	73000000	73025000	0.665501	0.631405	1.40231	1.68375	1.25422	0.181951	23.7054	1.12269e-06	0.000981956
chr11	33550000	33575000	33625000	33650000	0.751372	0.434091	1.35556	1.32295	1.18348	0.00041358	18.053	2.14842e-05	0.00828557
chr11	63875000	63900000	63925000	63950000	3.49924	3.27541	1.61265	1.8842	-0.945973	1.38868	30.5286	3.28975e-08	6.59659e-05
chr11	63875000	63900000	64000000	64025000	2.25411	1.79556	0.888127	0.962143	-1.12089	0.606122	24.7731	6.44904e-07	0.000652755
chr11	63875000	63900000	63975000	64000000	2.27558	2.20992	0.841384	1.1225	-1.17723	0.73465	30.1908	3.91555e-08	7.60783e-05
chr11	107925000	107950000	108200000	108225000	1.2666	1.14442	2.26706	2.245	0.904564	0.820639	19.9963	7.75923e-06	0.00406267
chr11	107925000	107950000	108100000	108125000	0.450823	0.730062	1.28545	1.54344	1.25169	0.0609689	20.9133	4.80557e-06	0.00288436
chr11	107925000	107950000	108025000	108050000	0.880178	0.927376	1.77625	1.90424	1.02482	0.495377	20.4457	6.1346e-06	0.00343381
chr11	87700000	87725000	87775000	87800000	1.9321	1.97314	1.02836	1.02228	-0.928199	0.619994	18.3025	1.88461e-05	0.0075871
chr11	4350000	4375000	4725000	4750000	0.751372	0.828719	1.823	1.80402	1.19351	0.419526	25.8695	3.65296e-07	0.000427908
chr11	4350000	4375000	4675000	4700000	0.751372	0.651137	1.44905	1.50335	1.07546	0.170447	17.8841	2.34772e-05	0.0088166
chr11	4350000	4375000	4750000	4775000	0.429355	0.808988	1.61265	1.46326	1.29277	0.15688	23.2866	1.39572e-06	0.00116278
chr11	31825000	31850000	32050000	32075000	2.49026	2.7032	0.818012	1.4833	-1.15213	0.948604	30.0096	4.29923e-08	8.14648e-05
chr11	45725000	45750000	46300000	46325000	0.0214678	0.0394628	0.350577	0.400893	3.50361	-2.04342	23.0431	1.58407e-06	0.00127965
chr11	11450000	11475000	11600000	11625000	6.65501	6.45217	4.69773	3.92875	-0.608089	2.45364	21.0235	4.53681e-06	0.00275809
chr11	105850000	105875000	105975000	106000000	2.33999	2.17046	1.16859	1.22272	-0.910854	0.826357	20.1053	7.32914e-06	0.00389219
chr11	115300000	115325000	115325000	115350000	10.5407	10.6944	7.1985	7.8575	-0.493963	3.1894	19.6701	9.20282e-06	0.00461169
chr11	107875000	107900000	108100000	108125000	0.472291	0.513017	1.12184	1.22272	1.2471	-0.199599	18.2301	1.95765e-05	0.00777468
chr11	107875000	107900000	108050000	108075000	0.558162	0.986571	1.58928	1.78397	1.11582	0.344726	19.9371	8.00341e-06	0.00416362
chr11	107875000	107900000	108150000	108175000	0.57963	0.710331	1.75288	1.78397	1.44725	0.313062	33.9929	5.53132e-09	1.63164e-05
chr11	4150000	4175000	4300000	4325000	4.10034	4.0844	7.08165	5.77286	0.646421	2.40329	21.9659	2.77532e-06	0.00193678
chr11	4150000	4175000	4750000	4775000	0.493758	0.749794	1.35556	1.46326	1.17047	0.0769562	19.0876	1.24855e-05	0.00568581
chr11	116775000	116800000	117200000	117225000	0.128807	0.118388	0.537551	0.521161	2.07649	-1.45683	17.6777	2.61683e-05	0.00947275
chr11	45850000	45875000	46175000	46200000	0.171742	0.0986571	0.65441	0.701563	2.31968	-1.17234	25.8988	3.59788e-07	0.000423388
chr11	45850000	45875000	46050000	46075000	0.622565	0.631405	1.93986	1.06237	1.24047	0.124995	19.0427	1.27826e-05	0.00578858
chr11	45850000	45875000	46225000	46250000	0.171742	0.236777	0.607666	0.801786	1.77422	-1.0137	18.5129	1.68755e-05	0.00706602
chr11	46150000	46175000	46225000	46250000	7.36344	7.18223	4.23029	4.71049	-0.6982	2.56614	30.4712	3.38851e-08	6.7651e-05
chr11	67875000	67900000	68000000	68025000	0.622565	0.611674	1.61265	1.22272	1.18832	0.0695519	19.4019	1.05899e-05	0.00507244
chr11	120925000	120950000	120950000	120975000	3.73539	4.04494	5.93643	5.6125	0.566674	2.2834	18.1181	2.07622e-05	0.00810467
chr11	94075000	94100000	94150000	94175000	2.87668	2.68347	1.58928	1.46326	-0.866051	1.13737	22.2562	2.38583e-06	0.00174173
chr11	94075000	94100000	94325000	94350000	0.644033	0.394628	1.26208	1.32295	1.32346	-0.0872212	21.2761	3.97658e-06	0.0025256
chr11	80500000	80525000	80600000	80625000	0.751372	0.651137	1.51916	1.46326	1.08762	0.178422	18.3609	1.82768e-05	0.0074305
chr11	94100000	94125000	94350000	94375000	0.450823	0.493285	1.16859	1.20268	1.32265	-0.207368	20.2626	6.75063e-06	0.00367859
chr11	59325000	59350000	59525000	59550000	0.322016	0.374897	1.33219	0.741652	1.54724	-0.469841	19.7751	8.71107e-06	0.00443627
chr11	21075000	21100000	21225000	21250000	0.729904	0.710331	1.51916	1.50335	1.06696	0.204189	18.1162	2.07827e-05	0.00811036
chr11	65125000	65150000	65475000	65500000	0	0	0.233718	0.26058	6.57075	-2.61311	23.4223	1.3006e-06	0.00109851
chr11	63800000	63825000	63925000	63950000	2.57613	2.92025	1.51916	1.18263	-1.0349	1.06879	28.7268	8.33426e-08	0.000135549
chr11	63800000	63825000	64000000	64025000	1.80329	2.15072	1.05173	0.661473	-1.22516	0.549913	27.1585	1.87436e-07	0.000256157
chr11	63800000	63825000	63975000	64000000	1.8677	1.49959	0.607666	0.841875	-1.19646	0.325448	22.7829	1.81372e-06	0.00142204
chr11	63800000	63825000	64075000	64100000	0.966049	1.02603	0.39732	0.340759	-1.43367	-0.45498	19.1946	1.18049e-05	0.00546439
chr11	63800000	63825000	64025000	64050000	1.52421	1.73636	0.490807	0.56125	-1.62334	0.176324	37.2093	1.06107e-09	4.1408e-06
chr11	76575000	76600000	76700000	76725000	1.37394	0.966839	2.36055	2.26504	0.987159	0.827447	22.5987	1.99621e-06	0.00151914
chr11	120700000	120725000	121000000	121025000	0.300549	0.295971	0.771268	0.942098	1.52051	-0.696666	18.0862	2.11125e-05	0.00818711
chr11	86625000	86650000	86775000	86800000	0.751372	0.631405	1.68277	1.44321	1.17274	0.214192	21.3298	3.86673e-06	0.00246949
chr11	35100000	35125000	35200000	35225000	1.48128	1.57851	0.841384	0.56125	-1.13985	0.215443	19.6493	9.30398e-06	0.00465223
chr11	86300000	86325000	86600000	86625000	0.644033	0.55248	1.42568	1.26281	1.16402	0.00792309	18.3945	1.79575e-05	0.00735589
chr11	20650000	20675000	21350000	21375000	0.644033	0.611674	1.72951	1.42317	1.31957	0.181597	25.9127	3.57213e-07	0.000422385
chr11	103625000	103650000	103750000	103775000	1.82476	1.7561	3.45902	3.0067	0.848077	1.34696	24.1423	8.9471e-07	0.000826089
chr11	103625000	103650000	103775000	103800000	1.30953	1.12469	2.94484	2.44545	1.14296	0.989556	33.2337	8.17209e-09	2.23561e-05
chr11	103625000	103650000	103800000	103825000	0.751372	0.749794	1.40231	1.86415	1.12755	0.301964	20.4533	6.11025e-06	0.00342924
chr11	21050000	21075000	21225000	21250000	0.343484	0.532748	0.981614	1.22272	1.3227	-0.301863	18.0912	2.10573e-05	0.00818044
chr11	21050000	21075000	21200000	21225000	0.923114	0.927376	1.86974	1.90424	1.02659	0.528639	21.0711	4.42559e-06	0.00271441
chr11	21050000	21075000	21100000	21125000	1.88916	2.26911	3.646	3.56795	0.789713	1.52583	23.4334	1.29317e-06	0.00109559
chr11	21050000	21075000	21125000	21150000	1.80329	1.51932	3.41228	3.12696	0.976644	1.32022	31.1036	2.44617e-08	5.12124e-05
chr11	63775000	63800000	63925000	63950000	2.49026	2.26911	0.864755	1.22272	-1.17177	0.818384	30.9364	2.66623e-08	5.50663e-05
chr11	63775000	63800000	63875000	63900000	3.11283	2.84132	1.51916	1.86415	-0.805296	1.25341	20.2954	6.63595e-06	0.00363623
chr11	49475000	49500000	49675000	49700000	1.65302	1.40093	2.68775	2.64589	0.806353	1.09209	18.8639	1.40382e-05	0.00620025
chr11	35025000	35050000	35200000	35225000	1.09486	1.04576	0.350577	0.501116	-1.30861	-0.327626	17.6314	2.68119e-05	0.00961775
chr11	45900000	45925000	46125000	46150000	0.300549	0.355165	1.16859	0.82183	1.58	-0.526918	21.166	4.21176e-06	0.00262534
chr11	101650000	101675000	101825000	101850000	0.19321	0.374897	0.79464	0.922054	1.57616	-0.709831	18.6373	1.58093e-05	0.00673244
chr11	4200000	4225000	4300000	4325000	2.0609	1.65744	3.08507	3.20714	0.76364	1.3438	19.4823	1.01534e-05	0.00492527
chr11	57450000	57475000	57525000	57550000	4.16475	4.00548	2.82798	2.04455	-0.755415	1.72425	21.8559	2.93911e-06	0.0020242
chr11	78875000	78900000	78950000	78975000	3.02695	3.0781	4.18355	5.35192	0.648662	1.98279	18.2705	1.91656e-05	0.00767269
chr6	124175000	124200000	124325000	124350000	1.67449	1.47986	0.724525	0.601339	-1.25281	0.221625	23.98	9.73408e-07	0.000877798
chr6	127925000	127950000	128000000	128025000	3.37044	3.15703	1.37893	1.94433	-0.959186	1.33075	28.6462	8.68857e-08	0.000139826
chr6	127925000	127950000	127950000	127975000	6.78381	5.68265	3.71611	3.90871	-0.705183	2.34201	25.9558	3.4932e-07	0.000414839
chr6	127925000	127950000	128375000	128400000	0.57963	0.355165	0.0467435	0.100223	-2.58612	-1.66487	19.7542	8.80699e-06	0.00447024
chr6	127925000	127950000	127975000	128000000	4.6585	3.94628	2.47741	2.58576	-0.760526	1.79251	24.1819	8.76534e-07	0.000812575
chr6	51925000	51950000	52150000	52175000	1.84623	1.97314	0.677781	1.22272	-0.98441	0.569297	17.9308	2.29089e-05	0.00867708
chr6	54650000	54675000	54700000	54725000	6.24712	5.56426	3.59925	4.20938	-0.590524	2.30858	18.4008	1.78987e-05	0.00734703
chr6	122425000	122450000	122500000	122525000	0.815775	0.947108	2.03334	1.84411	1.1284	0.53054	24.886	6.08224e-07	0.000623949
chr6	49450000	49475000	49850000	49875000	0.19321	0.493285	0.934871	1.14254	1.57615	-0.449869	21.4454	3.6404e-06	0.00235663
chr6	49450000	49475000	49900000	49925000	0.0644033	0.157851	0.444064	0.601339	2.19538	-1.48129	18.3687	1.82021e-05	0.00741456
chr6	120950000	120975000	121050000	121075000	2.29705	2.7624	4.11343	3.98888	0.674407	1.73441	19.0646	1.26367e-05	0.00573685
chr6	142450000	142475000	142675000	142700000	2.662	2.74267	1.2387	1.70379	-0.864544	1.097	20.7137	5.33337e-06	0.00311054
chr6	129900000	129925000	130425000	130450000	0.429355	0.572211	0.0233718	0.160357	-2.35178	-1.53202	18.8118	1.44271e-05	0.00632135
chr6	8475000	8500000	8600000	8625000	0.214678	0.27624	1.0751	0.721607	1.84336	-0.727156	23.7741	1.08332e-06	0.000954188
chr6	51975000	52000000	52150000	52175000	1.63155	1.3812	0.514179	0.82183	-1.14885	0.185178	19.1831	1.18762e-05	0.00548452
chr6	51975000	52000000	52125000	52150000	1.58861	1.71663	0.631038	0.641429	-1.37409	0.256203	29.4328	5.789e-08	0.000102372
chr6	51975000	52000000	52050000	52075000	2.49026	2.09153	1.09847	0.881964	-1.214	0.753924	31.6903	1.80823e-08	4.09698e-05
chr6	51975000	52000000	52100000	52125000	1.78182	1.61798	0.701153	0.701563	-1.27238	0.320212	26.5983	2.50469e-07	0.000325509
chr6	15600000	15625000	15650000	15675000	1.03045	0.769525	2.22032	1.60357	1.08156	0.520502	20.9055	4.82505e-06	0.00289119
chr6	15600000	15625000	15675000	15700000	0.686968	1.02603	2.12683	1.94433	1.23496	0.566479	29.155	6.68133e-08	0.000113852
chr6	144000000	144025000	144925000	144950000	0.558162	0.394628	0.0701153	0.0601339	-2.82358	-1.66466	22.8636	1.7391e-06	0.00137686
chr6	94575000	94600000	94600000	94625000	5.64602	5.60372	8.50732	7.65705	0.520467	2.78393	18.3715	1.81759e-05	0.00741208
chr6	119425000	119450000	119475000	119500000	3.993	3.84763	2.24369	2.64589	-0.674204	1.6926	18.7369	1.50053e-05	0.00648803
chr6	124250000	124275000	124275000	124300000	4.78731	4.93285	3.01496	3.20714	-0.641463	2.01254	20.5315	5.86581e-06	0.00332807
chr6	124250000	124275000	124325000	124350000	3.17723	3.0781	1.9866	1.76393	-0.741175	1.34902	18.802	1.45013e-05	0.00634178
chr6	124250000	124275000	124300000	124325000	5.06639	4.32118	2.38392	2.28509	-1.00607	1.83275	42.2425	8.06304e-11	4.57094e-07
chr6	124250000	124275000	124350000	124375000	1.63155	2.05207	0.631038	0.741652	-1.41759	0.397428	33.0708	8.88639e-09	2.37241e-05
chr6	124275000	124300000	124300000	124325000	5.88217	6.45217	3.90309	3.50781	-0.739191	2.31762	29.8878	4.5779e-08	8.53366e-05
chr6	145300000	145325000	145375000	145400000	2.18971	1.81529	0.888127	0.922054	-1.13871	0.58597	25.5436	4.32502e-07	0.000482737
chr6	98575000	98600000	99400000	99425000	0.107339	0.236777	0.911499	0.501116	1.9882	-1.08452	19.6295	9.40067e-06	0.00468422
chr6	137375000	137400000	137600000	137625000	1.54568	1.61798	0.467435	0.801786	-1.29329	0.215163	24.5537	7.22681e-07	0.000709076
chr6	129450000	129475000	129850000	129875000	0.38642	0.355165	0	0.0801786	-3.03625	-1.98853	19.4546	1.03017e-05	0.00497593
chr6	129450000	129475000	130375000	130400000	0.343484	0.335434	0.0233718	0.0400893	-3.29099	-2.11313	18.9323	1.35443e-05	0.00604598
chr6	129450000	129475000	130325000	130350000	0.300549	0.453823	0.0934871	0.0200446	-2.74442	-1.92894	17.6073	2.71551e-05	0.00969601
chr6	59250000	59275000	59325000	59350000	0.364952	0.828719	1.12184	1.76393	1.26561	0.0918827	18.8066	1.44668e-05	0.00633306
chr6	59250000	59275000	59350000	59375000	0.751372	0.749794	1.44905	1.64366	1.0443	0.247523	17.7476	2.52233e-05	0.00925809
chr6	144475000	144500000	144525000	144550000	2.03944	2.20992	1.14522	1.18263	-0.866896	0.759686	17.5238	2.83738e-05	0.00996098
chr6	71250000	71275000	71325000	71350000	2.16824	2.88079	1.42568	1.16259	-0.974483	0.970142	22.7988	1.79875e-06	0.00141272
chr6	108500000	108525000	108600000	108625000	1.8677	1.65744	3.03833	3.20714	0.828367	1.30966	22.904	1.70298e-06	0.00135371
chr6	52100000	52125000	52125000	52150000	4.55117	4.06467	2.87473	2.68598	-0.631849	1.84372	17.7681	2.49538e-05	0.00921106
chr6	52000000	52025000	52150000	52175000	1.45981	1.322	0.444064	0.661473	-1.30908	0.0308769	22.5436	2.05424e-06	0.00155061
chr6	52000000	52025000	52125000	52150000	2.10384	1.46012	0.888127	0.86192	-1.01933	0.457035	17.8319	2.41308e-05	0.00897837
chr6	52875000	52900000	52950000	52975000	0.644033	0.730062	1.51916	1.42317	1.0906	0.157296	18.1974	1.99151e-05	0.00787733
chr6	119900000	119925000	120225000	120250000	1.3954	1.10496	0.514179	0.521161	-1.26325	-0.105016	19.198	1.17839e-05	0.00546017
chr6	124200000	124225000	124325000	124350000	3.56365	3.70951	2.00997	1.92429	-0.887949	1.51149	29.6591	5.15098e-08	9.39183e-05
chr6	124200000	124225000	124350000	124375000	1.69595	1.322	0.537551	0.581295	-1.41994	0.112773	27.3991	1.65505e-07	0.000232174
chr6	124200000	124225000	124250000	124275000	2.64053	3.37407	1.72951	1.78397	-0.777358	1.28289	18.4953	1.7032e-05	0.00711149
chr6	15200000	15225000	16175000	16200000	0.0214678	0	0.303833	0.360804	4.6986	-2.24496	24.7993	6.36212e-07	0.000644432
chr6	8425000	8450000	8600000	8625000	0.493758	0.631405	1.54254	1.44321	1.396	0.0880391	27.2648	1.77415e-07	0.000245383
chr6	8425000	8450000	8675000	8700000	0.665501	0.730062	1.30882	1.64366	1.08331	0.173312	17.7364	2.5372e-05	0.00929321
chr6	8500000	8525000	8575000	8600000	1.00898	0.947108	2.03334	2.20491	1.11741	0.66461	26.9525	2.08518e-07	0.000279152
chr6	108475000	108500000	108600000	108625000	1.76036	2.11126	3.20193	3.90871	0.878174	1.47849	26.4611	2.68896e-07	0.000341175
chr6	72675000	72700000	73025000	73050000	0.987517	0.907645	0.327205	0.360804	-1.44915	-0.529468	18.5461	1.65842e-05	0.00697372
chr6	15750000	15775000	15850000	15875000	0.343484	0.157851	0.888127	0.82183	1.77489	-0.767694	21.9615	2.78174e-06	0.00193929
chr6	15750000	15775000	15950000	15975000	0.128807	0.118388	0.584294	0.521161	2.13603	-1.41475	19.043	1.27807e-05	0.00578858
chr6	28300000	28325000	28325000	28350000	6.54767	5.93916	3.90309	3.58799	-0.738147	2.3337	30.1393	4.02097e-08	7.74709e-05
chr6	28300000	28325000	28350000	28375000	2.55466	2.74267	1.49579	1.50335	-0.820647	1.08607	19.5001	1.00594e-05	0.00489495
chr6	15650000	15675000	15725000	15750000	1.35247	1.36147	3.29542	2.66594	1.12743	1.13624	35.3984	2.68702e-09	8.9626e-06
chr6	15650000	15675000	15700000	15725000	1.3954	1.85475	2.82798	2.84634	0.797432	1.18224	18.9087	1.37125e-05	0.00609156
chr6	28250000	28275000	28275000	28300000	4.83025	4.97232	3.10845	3.3675	-0.595391	2.04227	17.9286	2.29347e-05	0.00868221
chr6	28250000	28275000	28325000	28350000	3.88566	3.59112	1.56591	0.982188	-1.56837	1.35301	70.1033	5.62783e-17	1.72283e-12
chr6	28250000	28275000	28350000	28375000	3.09136	2.66374	1.19196	0.982188	-1.40788	1.02168	49.5906	1.89421e-12	1.86386e-08
chr6	28250000	28275000	28300000	28325000	3.79979	3.61085	1.79963	1.84411	-1.02133	1.49233	38.257	6.20137e-10	2.60713e-06
chr6	49500000	49525000	49600000	49625000	0.644033	0.789257	1.63602	1.68375	1.20508	0.293176	23.9325	9.97707e-07	0.000894217
chr6	49500000	49525000	49900000	49925000	0.0214678	0.13812	0.607666	0.360804	2.51327	-1.65614	19.1388	1.21551e-05	0.00557223
chr6	140600000	140625000	140650000	140675000	3.88566	3.51219	2.59427	2.00446	-0.692687	1.60506	17.8846	2.34711e-05	0.0088166
chr6	144500000	144525000	144850000	144875000	1.07339	0.828719	0.280461	0.340759	-1.59363	-0.562029	20.9184	4.79275e-06	0.00288186
chr6	59125000	59150000	59450000	59475000	0.107339	0.177583	0.701153	0.501116	2.03542	-1.2963	18.7317	1.50461e-05	0.00649871
chr6	149125000	149150000	149200000	149225000	0.966049	1.0063	1.75288	2.08464	0.963005	0.577409	18.8666	1.40183e-05	0.00619745
chr6	144575000	144600000	144600000	144625000	4.37942	4.32118	2.43066	2.54567	-0.803465	1.79443	28.5958	8.91737e-08	0.000143174
chr6	144575000	144600000	144875000	144900000	1.58861	1.65744	0.724525	0.541205	-1.36815	0.233085	28.3867	9.93454e-08	0.000155341
chr6	127200000	127225000	127950000	127975000	0.493758	0.374897	0.0467435	0.0801786	-2.69602	-1.76491	20.1596	7.12401e-06	0.00381012
chr6	144625000	144650000	144650000	144675000	4.76584	5.4656	3.2253	3.28732	-0.652605	2.08281	21.0069	4.57625e-06	0.00277722
chr6	144625000	144650000	144825000	144850000	1.88916	1.73636	0.724525	0.801786	-1.23958	0.418809	27.2076	1.82743e-07	0.000250488
chr6	52025000	52050000	52125000	52150000	1.78182	1.77583	0.65441	0.701563	-1.3851	0.354182	32.0167	1.52856e-08	3.60565e-05
chr6	52025000	52050000	52075000	52100000	3.02695	3.88709	1.37893	1.96438	-1.03823	1.39047	31.6653	1.83168e-08	4.12973e-05
chr6	135150000	135175000	135575000	135600000	0.686968	0.453823	0.0701153	0.140313	-2.37336	-1.38266	21.4837	3.56845e-06	0.00232315
chr6	127950000	127975000	127975000	128000000	5.94657	5.50506	3.9732	3.42763	-0.633038	2.25028	21.2113	4.11334e-06	0.00258033
chr6	72125000	72150000	72200000	72225000	3.67099	3.92655	2.26706	1.90424	-0.871796	1.58014	28.9159	7.559e-08	0.000126219
chr6	72125000	72150000	72175000	72200000	8.05041	8.62263	4.1368	3.88866	-1.05717	2.63862	69.8641	6.35328e-17	1.90263e-12
chr6	108450000	108475000	108600000	108625000	1.78182	1.91395	3.55251	3.14701	0.852101	1.39612	25.2063	5.15143e-07	0.000550967
chr6	31025000	31050000	31150000	31175000	2.14678	1.87448	3.71611	3.5479	0.853653	1.51324	27.3202	1.72398e-07	0.000240132
chr6	31025000	31050000	31100000	31125000	3.34897	3.3938	6.17015	5.39201	0.773862	2.204	31.123	2.42187e-08	5.11701e-05
chr6	149275000	149300000	149300000	149325000	4.5297	3.90682	7.50234	5.83299	0.657313	2.45166	20.7787	5.15525e-06	0.00304272
chr6	31175000	31200000	31325000	31350000	1.07339	0.927376	1.93986	2.50558	1.16034	0.723206	28.4461	9.63433e-08	0.00015168
chr6	31175000	31200000	31275000	31300000	1.41687	1.47986	2.54752	2.62585	0.835575	1.03887	19.8276	8.47499e-06	0.00434496
chr6	135325000	135350000	135775000	135800000	0.944581	1.14442	0.257089	0.380848	-1.68933	-0.448575	25.2163	5.12461e-07	0.000548524
chr6	135325000	135350000	135750000	135775000	0.966049	0.710331	0.257089	0.30067	-1.56688	-0.726938	17.9431	2.27604e-05	0.00864224
chr6	135325000	135350000	135650000	135675000	0.601097	0.808988	0.116859	0.140313	-2.42726	-1.10069	27.9961	1.21561e-07	0.000183215
chr6	97350000	97375000	97425000	97450000	3.95007	4.1436	2.52415	2.48554	-0.692835	1.73304	20.7159	5.3273e-06	0.00310963
chr6	72150000	72175000	72350000	72375000	0.665501	0.651137	0.210346	0.160357	-1.82569	-1.09691	18.1949	1.99409e-05	0.0078804
chr6	149200000	149225000	149225000	149250000	2.5976	2.40723	4.55749	3.80848	0.737043	1.75425	22.2346	2.41286e-06	0.00175496
chr6	149200000	149225000	149250000	149275000	0.880178	1.51932	3.10845	2.78621	1.2811	1.07512	40.001	2.53835e-10	1.20163e-06
chr6	15700000	15725000	15725000	15750000	3.02695	3.0781	4.86133	4.44991	0.605692	1.95927	17.7305	2.54519e-05	0.00931257
chr6	15950000	15975000	16150000	16175000	0.107339	0.0197314	0.514179	0.340759	2.72439	-1.83454	19.5582	9.75789e-06	0.00481108
chr6	140625000	140650000	140650000	140675000	4.6585	4.99205	3.45902	2.78621	-0.635407	2.00694	18.5893	1.62125e-05	0.00685507
chr6	15625000	15650000	15650000	15675000	1.48128	1.53905	3.20193	2.56571	0.924754	1.15558	24.4862	7.48454e-07	0.000727627
chr6	15625000	15650000	15725000	15750000	0.944581	0.572211	1.6594	1.54344	1.08408	0.278557	18.3877	1.80217e-05	0.00736899
chr6	28225000	28250000	28400000	28425000	1.58861	1.49959	0.677781	0.801786	-1.05103	0.251376	17.8041	2.44851e-05	0.00907695
chr6	28225000	28250000	28325000	28350000	2.27558	1.95341	1.09847	0.922054	-1.06813	0.685142	24.1744	8.79947e-07	0.000814834
chr6	15350000	15375000	15725000	15750000	0.085871	0.0986571	0.677781	0.380848	2.46814	-1.53876	20.6038	5.6484e-06	0.003235
chr6	15675000	15700000	15900000	15925000	0.085871	0.0986571	0.537551	0.56125	2.53806	-1.47821	23.7853	1.07701e-06	0.000951066
chr6	15675000	15700000	15725000	15750000	1.35247	1.34174	3.646	3.24723	1.35038	1.27869	56.2299	6.44749e-14	9.34538e-10
chr6	15675000	15700000	15700000	15725000	2.76934	3.43327	5.07167	4.89089	0.678472	2.02787	21.6413	3.28691e-06	0.00220117
chr6	101200000	101225000	101475000	101500000	0.38642	0.611674	0.0701153	0.0400893	-3.15204	-1.62092	26.7266	2.34373e-07	0.000308371
chr6	122275000	122300000	122475000	122500000	0.214678	0.217046	1.05173	0.621384	1.9269	-0.844363	22.9169	1.69161e-06	0.00134622
chr6	67275000	67300000	67350000	67375000	2.44732	1.95341	1.26208	1.08241	-0.909198	0.791093	18.6114	1.6026e-05	0.00681096
chr6	67275000	67300000	67375000	67400000	1.9321	1.47986	0.79464	0.661473	-1.22865	0.33544	24.0264	9.50235e-07	0.000865751
chr6	28275000	28300000	28325000	28350000	3.49924	3.51219	1.30882	1.62362	-1.24753	1.34464	49.9551	1.57306e-12	1.58175e-08
chr6	28275000	28300000	28300000	28325000	5.08786	5.87996	3.08507	3.5479	-0.722591	2.15487	25.5018	4.41964e-07	0.00048785
chr6	49600000	49625000	49950000	49975000	0.0429355	0.0394628	0.444064	0.280625	3.04793	-2.07183	18.3455	1.84258e-05	0.00746774
chr6	135350000	135375000	135775000	135800000	2.10384	1.51932	0.373948	0.581295	-1.89425	0.256556	47.3618	5.90228e-12	4.95781e-08
chr6	135350000	135375000	135725000	135750000	0.966049	0.848451	0.233718	0.240536	-1.92065	-0.691267	26.7414	2.32584e-07	0.00030631
chr6	135350000	135375000	135500000	135525000	1.71742	1.16415	0.467435	0.340759	-1.83517	-0.0479053	36.2938	1.69699e-09	6.15189e-06
chr6	67225000	67250000	67375000	67400000	1.48128	1.44039	0.631038	0.641429	-1.19463	0.132719	21.0324	4.5157e-06	0.00275009
chr6	140550000	140575000	140625000	140650000	3.95007	2.93998	2.10346	1.96438	-0.757578	1.47674	18.7309	1.5052e-05	0.00649871
chr6	142825000	142850000	142900000	142925000	4.5941	4.67635	3.2253	2.78621	-0.62974	1.95091	18.7033	1.52717e-05	0.00657022
chr6	129550000	129575000	129950000	129975000	0.450823	0.670868	0.0934871	0.0601339	-2.85287	-1.44597	26.8489	2.20002e-07	0.000291132
chr6	28200000	28225000	28275000	28300000	2.38292	2.48616	1.05173	1.04232	-1.21638	0.840834	35.1475	3.05648e-09	9.97751e-06
chr6	28200000	28225000	28250000	28275000	2.98402	3.0781	1.72951	1.66371	-0.838231	1.27033	22.9456	1.66648e-06	0.00132852
chr6	28200000	28225000	28325000	28350000	2.0609	2.17046	0.888127	1.22272	-0.989826	0.711441	21.2429	4.04614e-06	0.00255108
chr6	28200000	28225000	28350000	28375000	2.18971	2.19019	1.19196	1.08241	-0.947734	0.774654	21.025	4.53323e-06	0.00275809
chr6	28200000	28225000	28300000	28325000	2.38292	2.0126	1.00499	1.10246	-1.05213	0.742937	24.4717	7.54079e-07	0.000732062
chr6	100725000	100750000	100775000	100800000	1.18073	1.28254	3.08507	2.74612	1.23609	1.07374	41.9052	9.58098e-11	5.27939e-07
chr6	122200000	122225000	122225000	122250000	2.42586	2.40723	4.79121	3.38754	0.75013	1.71381	19.703	9.04611e-06	0.0045547
chr6	122200000	122225000	122250000	122275000	1.78182	1.55878	3.85634	3.60804	1.15957	1.4499	47.15	6.5757e-12	5.45692e-08
chr6	123875000	123900000	124225000	124250000	1.00898	0.473554	0.186974	0.200446	-1.90889	-0.969825	18.8913	1.38384e-05	0.00613564
chr6	123875000	123900000	124350000	124375000	0.751372	0.394628	0.0233718	0.180402	-2.3868	-1.38286	20.1435	7.18435e-06	0.00383305
chr6	149225000	149250000	149275000	149300000	1.91063	1.83502	3.29542	2.98665	0.742946	1.34529	18.9311	1.35529e-05	0.00604598
chr6	51900000	51925000	52900000	52925000	0.364952	0.295971	0.0233718	0.0200446	-3.77865	-2.17936	20.4254	6.20023e-06	0.0034594
chr6	15725000	15750000	15875000	15900000	0.171742	0.295971	0.818012	0.881964	1.8396	-0.784808	23.5744	1.20174e-06	0.00103209
chr6	31075000	31100000	31125000	31150000	4.22915	4.57769	7.24525	6.5546	0.643986	2.50725	24.8473	6.2056e-07	0.000633702
chr6	31075000	31100000	31275000	31300000	0.622565	0.690599	1.58928	1.3029	1.12735	0.117882	18.5049	1.6947e-05	0.00708518
chr6	129975000	130000000	130400000	130425000	0.407887	0.394628	0.0701153	0.0601339	-2.58221	-1.84438	18.2293	1.95839e-05	0.00777468
chr6	140575000	140600000	140625000	140650000	4.20768	4.00548	2.61764	2.46549	-0.693033	1.75303	20.8431	4.98485e-06	0.00296118
chr6	140575000	140600000	140650000	140675000	3.45631	3.84763	2.05672	1.8842	-0.894305	1.51638	29.5006	5.59005e-08	9.97497e-05
chr6	103275000	103300000	103450000	103475000	1.41687	1.55878	0.771268	0.601339	-1.12524	0.18117	19.0953	1.24352e-05	0.00566669
chr6	103275000	103300000	103625000	103650000	1.58861	1.81529	0.701153	0.721607	-1.25645	0.329845	26.0359	3.35121e-07	0.000401786
chr6	144600000	144625000	144625000	144650000	5.28107	4.8342	3.29542	3.38754	-0.595346	2.08628	18.1068	2.08855e-05	0.00814587
chr6	144600000	144625000	144650000	144675000	2.72641	2.72294	1.2387	1.64366	-0.906782	1.09403	22.956	1.65748e-06	0.00132365
chr6	144600000	144625000	144825000	144850000	1.73889	1.93368	0.841384	0.701563	-1.25765	0.435681	28.0227	1.19902e-07	0.000181509
chr6	127875000	127900000	128025000	128050000	1.22366	1.40093	0.537551	0.30067	-1.6674	-0.131307	30.3846	3.54332e-08	7.00209e-05
chr6	50925000	50950000	51100000	51125000	0.622565	0.513017	1.26208	1.52339	1.30078	0.0265915	22.6338	1.96002e-06	0.00150003
chr6	149075000	149100000	149225000	149250000	1.13779	1.08523	2.31381	2.26504	1.04107	0.795097	25.8212	3.74554e-07	0.000436896
chr6	129525000	129550000	129975000	130000000	0.729904	0.808988	0.116859	0.140313	-2.54982	-1.00593	33.0315	9.06776e-09	2.40733e-05
chr6	129525000	129550000	129775000	129800000	0.944581	1.0655	0.280461	0.240536	-1.94611	-0.55323	30.1626	3.97288e-08	7.69749e-05
chr6	129525000	129550000	130175000	130200000	0.257613	0.591942	0.0467435	0.0801786	-2.68036	-1.76906	18.3054	1.88175e-05	0.00757965
chr6	129775000	129800000	130350000	130375000	0.38642	0.41436	0.0233718	0.0801786	-2.83913	-1.87339	20.2487	6.80009e-06	0.00369595
chr6	50300000	50325000	50400000	50425000	1.84623	1.81529	3.50577	2.84634	0.788079	1.34178	20.2333	6.85496e-06	0.00371487
chr6	71200000	71225000	71275000	71300000	2.25411	2.26911	1.16859	1.24277	-0.903685	0.833828	20.0036	7.72981e-06	0.00405188
chr6	127900000	127925000	128100000	128125000	1.56715	1.08523	0.420692	0.541205	-1.44233	-0.0734918	23.7986	1.06962e-06	0.000945143
chr6	127900000	127925000	128050000	128075000	2.14678	2.40723	0.934871	1.16259	-1.10969	0.778436	27.7507	1.37997e-07	0.000202882
chr6	127900000	127925000	128025000	128050000	3.52071	2.68347	1.14522	1.50335	-1.21246	1.17844	38.4142	5.72131e-10	2.44009e-06
chr6	117775000	117800000	117950000	117975000	1.28807	1.49959	0.467435	0.741652	-1.18571	0.0721692	18.9883	1.31521e-05	0.00591511
chr6	140350000	140375000	140450000	140475000	0.558162	1.3812	0.257089	0.320714	-1.73971	-0.548243	20.1202	7.27231e-06	0.00386972
chr6	50725000	50750000	51025000	51050000	0.0644033	0.0986571	0.584294	0.380848	2.50482	-1.65605	19.854	8.35874e-06	0.00430136
chr6	67200000	67225000	67350000	67375000	1.2666	1.30227	0.537551	0.521161	-1.27643	-0.0668796	20.6692	5.45872e-06	0.00316068
chr6	67200000	67225000	67300000	67325000	0.987517	0.710331	0.140231	0.320714	-1.83058	-0.767164	22.07	2.62883e-06	0.0018667
chr6	135400000	135425000	135775000	135800000	1.05192	0.710331	0.186974	0.26058	-1.94429	-0.740042	25.1262	5.36989e-07	0.000566417
chr6	135400000	135425000	135750000	135775000	1.00898	0.690599	0.0701153	0.320714	-2.04615	-0.807242	24.645	6.89238e-07	0.000685709
chr6	135400000	135425000	135600000	135625000	0.708436	0.789257	0.163602	0.30067	-1.65474	-0.889632	17.6764	2.61854e-05	0.00947275
chr6	71225000	71250000	71300000	71325000	3.06989	2.82159	1.93986	1.58353	-0.747019	1.26178	17.6062	2.71695e-05	0.00969601
chr6	71225000	71250000	71250000	71275000	5.90363	5.91942	4.11343	3.88866	-0.5647	2.32278	18.5704	1.6374e-05	0.00690692
chr6	50950000	50975000	51100000	51125000	0.407887	0.41436	1.68277	1.36304	1.87583	-0.00375489	42.3628	7.58203e-11	4.34764e-07
chr6	71675000	71700000	71775000	71800000	0.708436	0.947108	0.210346	0.340759	-1.56233	-0.731888	17.6381	2.67187e-05	0.00960014
chr6	65800000	65825000	66250000	66275000	0.57963	0.453823	0.140231	0.0601339	-2.37011	-1.5048	19.8842	8.2277e-06	0.00425619
chr6	144550000	144575000	144850000	144875000	1.2666	0.769525	0.327205	0.320714	-1.63746	-0.483447	21.8322	2.97557e-06	0.00204238
chr6	50325000	50350000	50400000	50425000	2.38292	1.79556	3.50577	3.34746	0.717169	1.48086	18.0615	2.13886e-05	0.00826628
chr6	67300000	67325000	67375000	67400000	1.71742	1.6969	0.514179	0.721607	-1.44779	0.279839	32.4182	1.24316e-08	3.06358e-05
chr6	52075000	52100000	52125000	52150000	2.662	2.60455	1.40231	1.60357	-0.802402	1.08224	18.5533	1.65217e-05	0.00695373
chr6	129025000	129050000	129150000	129175000	1.69595	1.71663	2.78124	2.94656	0.747816	1.21593	17.8928	2.33698e-05	0.00879603
chr6	125250000	125275000	125275000	125300000	7.21317	6.41271	4.60424	4.10915	-0.64661	2.49306	23.9909	9.6794e-07	0.000874364
chr6	142500000	142525000	142650000	142675000	1.80329	1.46012	0.79464	0.661473	-1.16537	0.292521	21.5472	3.45228e-06	0.00227005
chr6	8450000	8475000	8575000	8600000	0.923114	1.08523	2.38392	1.80402	1.0466	0.660094	22.245	2.39978e-06	0.00174913
chr6	8450000	8475000	8600000	8625000	0.794307	0.611674	1.84637	1.60357	1.29334	0.316999	27.1671	1.86608e-07	0.000255279
chr6	8450000	8475000	8675000	8700000	0.536694	0.473554	1.37893	1.14254	1.31202	-0.126334	20.7622	5.19993e-06	0.00306077
chr6	97250000	97275000	97450000	97475000	1.69595	1.77583	0.934871	0.681518	-1.11405	0.398497	21.5664	3.41789e-06	0.00225389
chr6	103250000	103275000	103625000	103650000	3.9286	3.88709	1.86974	1.72384	-1.12287	1.53717	46.9701	7.20768e-12	5.94556e-08
chr6	51950000	51975000	52150000	52175000	2.5976	2.78213	1.37893	1.14254	-1.10037	1.01709	32.0453	1.50617e-08	3.57117e-05
chr6	51950000	51975000	52125000	52150000	2.27558	1.93368	0.818012	0.982188	-1.21284	0.633707	29.6112	5.27992e-08	9.54626e-05
chr6	51950000	51975000	52075000	52100000	1.78182	1.71663	0.607666	0.661473	-1.45478	0.312295	33.8962	5.81329e-09	1.6917e-05
chr6	51950000	51975000	52050000	52075000	2.27558	2.3875	0.724525	0.721607	-1.68644	0.659547	56.0526	7.05573e-14	9.81795e-10
chr6	51950000	51975000	52025000	52050000	1.9965	1.34174	0.701153	0.781741	-1.15758	0.322787	20.3901	6.3156e-06	0.00350955
chr6	51950000	51975000	52100000	52125000	2.29705	2.19019	0.958242	0.701563	-1.44433	0.66399	41.7617	1.03103e-10	5.56985e-07
chr6	59175000	59200000	59450000	59475000	0.493758	0.256508	1.40231	0.922054	1.62748	-0.327335	24.0639	9.31906e-07	0.000854135
chr6	135375000	135400000	135775000	135800000	1.09486	0.966839	0.350577	0.400893	-1.44176	-0.414114	19.8965	8.17483e-06	0.00423043
chr6	67250000	67275000	67350000	67375000	2.31852	2.26911	0.958242	0.781741	-1.40427	0.705389	41.4124	1.2327e-10	6.45679e-07
chr6	67250000	67275000	67375000	67400000	1.54568	1.6969	0.701153	0.501116	-1.44323	0.213074	30.6019	3.16789e-08	6.37581e-05
chr6	67250000	67275000	67425000	67450000	0.686968	0.986571	0.163602	0.320714	-1.75567	-0.758407	20.7234	5.3064e-06	0.00310132
chr6	67100000	67125000	67350000	67375000	1.28807	1.20362	0.420692	0.481071	-1.45398	-0.157264	24.4485	7.63216e-07	0.000736263
chr6	67100000	67125000	67200000	67225000	2.55466	2.05207	1.16859	1.02228	-1.07218	0.803013	25.735	3.91669e-07	0.000449252
chr6	67125000	67150000	67200000	67225000	3.09136	2.93998	1.49579	1.62362	-0.945948	1.22476	27.9767	1.22786e-07	0.000184657
chr6	55175000	55200000	55325000	55350000	1.09486	1.12469	0.467435	0.280625	-1.58461	-0.34405	24.2651	8.39472e-07	0.000788911
chr6	135475000	135500000	135575000	135600000	0.966049	1.42066	0.631038	0.360804	-1.28997	-0.165045	17.6007	2.72491e-05	0.00971218
chr6	108400000	108425000	108650000	108675000	1.22366	1.34174	2.43066	2.245	0.86013	0.884045	18.7898	1.45942e-05	0.00636824
chr6	130225000	130250000	131225000	131250000	0.300549	0.41436	0.0233718	0.0400893	-3.36977	-2.05033	20.718	5.32134e-06	0.00310747
chr6	49575000	49600000	49700000	49725000	0.364952	0.315703	1.19196	0.82183	1.55	-0.504036	20.6864	5.40988e-06	0.00313789
chr6	59200000	59225000	59250000	59275000	1.07339	0.907645	2.36055	1.60357	0.991317	0.598785	18.3682	1.82074e-05	0.00741456
chr6	129500000	129525000	129975000	130000000	0.57963	0.355165	0.0467435	0.0400893	-3.35168	-1.73828	26.554	2.56277e-07	0.000330871
chr6	124225000	124250000	124350000	124375000	1.13779	1.12469	0.350577	0.440982	-1.49884	-0.299615	23.1931	1.4652e-06	0.00120574
chr6	49875000	49900000	50050000	50075000	2.40439	2.48616	1.56591	1.16259	-0.852601	0.963286	18.5866	1.6236e-05	0.00685871
chr6	52650000	52675000	52900000	52925000	0.257613	0.13812	0.818012	0.601339	1.8344	-1.03749	18.8807	1.39152e-05	0.00615554
chr6	52050000	52075000	52150000	52175000	2.10384	2.09153	0.864755	0.902009	-1.24333	0.623209	31.761	1.74358e-08	3.97665e-05
chr6	52050000	52075000	52125000	52150000	2.03944	2.28884	1.02836	0.781741	-1.26849	0.662882	32.7431	1.05182e-08	2.69823e-05
chr6	52050000	52075000	52075000	52100000	7.14876	6.25486	4.46401	4.61027	-0.55987	2.50231	18.4201	1.7718e-05	0.00729511
chr6	52050000	52075000	52100000	52125000	3.60658	4.38037	1.77625	1.98442	-1.0843	1.58095	41.9975	9.13904e-11	5.07412e-07
chr6	135050000	135075000	135750000	135775000	0.536694	0.374897	0.0701153	0.0400893	-3.00976	-1.73829	23.5594	1.21118e-06	0.00103568
chr17	51275000	51300000	51825000	51850000	1.22366	0.986571	0.444064	0.380848	-1.4191	-0.314668	20.4043	6.26877e-06	0.0034902
chr17	84400000	84425000	84875000	84900000	0.300549	0.355165	0.841384	1.04232	1.51761	-0.567481	19.6759	9.17504e-06	0.00460279
chr17	83525000	83550000	84175000	84200000	0	0	0.210346	0.240536	6.44026	-2.70959	21.6112	3.33902e-06	0.00222639
chr17	87000000	87025000	87050000	87075000	3.28457	3.23595	1.93986	1.58353	-0.894575	1.35461	26.6776	2.40397e-07	0.000314795
chr17	87000000	87025000	87150000	87175000	2.01797	2.09153	1.05173	0.982188	-1.01625	0.663492	22.3307	2.29512e-06	0.00169346
chr17	52400000	52425000	52575000	52600000	1.76036	1.95341	0.677781	0.621384	-1.517	0.382699	38.1224	6.64428e-10	2.76525e-06
chr17	52400000	52425000	52425000	52450000	6.13978	6.25486	4.34715	3.78844	-0.611605	2.37254	21.3366	3.85309e-06	0.00246306
chr17	51925000	51950000	51950000	51975000	12.3869	11.5231	7.45559	6.33411	-0.796968	3.24361	45.3362	1.65957e-11	1.17239e-07
chr17	51925000	51950000	52575000	52600000	1.82476	1.67717	0.911499	0.841875	-0.997631	0.443705	18.4448	1.74897e-05	0.00723306
chr17	51925000	51950000	52300000	52325000	4.14328	4.41984	2.66438	2.70603	-0.673048	1.82067	20.4038	6.27063e-06	0.0034902
chr17	51925000	51950000	52275000	52300000	3.69245	4.1436	2.43066	2.22496	-0.755524	1.6652	22.9735	1.64252e-06	0.00131475
chr17	51925000	51950000	52025000	52050000	4.72291	4.24225	2.99159	2.36527	-0.748726	1.8577	23.4838	1.25968e-06	0.00107051
chr17	51925000	51950000	52600000	52625000	1.54568	1.6969	0.771268	0.761696	-1.08035	0.313242	19.5573	9.76265e-06	0.00481171
chr17	26700000	26725000	26725000	26750000	5.08786	4.95258	7.36211	7.21607	0.537688	2.63005	19.4343	1.04118e-05	0.00501132
chr17	26700000	26725000	26750000	26775000	3.06989	3.23595	5.23528	4.49	0.619558	2.01465	18.2244	1.96351e-05	0.00779054
chr17	86425000	86450000	87075000	87100000	0.0214678	0.0394628	0.303833	0.360804	3.32882	-2.17516	18.447	1.74698e-05	0.00722775
chr17	71075000	71100000	71275000	71300000	0.57963	0.907645	1.77625	1.52339	1.13275	0.30101	20.3616	6.41043e-06	0.00354367
chr17	12225000	12250000	12400000	12425000	0.815775	0.828719	2.12683	1.8842	1.27945	0.532421	31.5443	1.94946e-08	4.3455e-05
chr17	12225000	12250000	12500000	12525000	0.107339	0.217046	0.65441	0.701563	2.0315	-1.12355	21.5684	3.41428e-06	0.00225259
chr17	87025000	87050000	87125000	87150000	2.44732	2.22965	1.19196	1.14254	-1.00095	0.848083	24.3048	8.22345e-07	0.000780163
chr17	77475000	77500000	77525000	77550000	1.18073	1.22335	0.39732	0.56125	-1.30796	-0.167262	19.8255	8.48423e-06	0.00434807
chr17	52150000	52175000	52475000	52500000	0.966049	1.16415	0.327205	0.400893	-1.53632	-0.387128	22.4865	2.11625e-06	0.00158525
chr17	23700000	23725000	23750000	23775000	8.02894	7.81364	5.18853	5.39201	-0.580682	2.73427	23.4196	1.30246e-06	0.0010994
chr17	77025000	77050000	77075000	77100000	0.966049	1.10496	0.373948	0.440982	-1.33526	-0.376208	17.7589	2.50742e-05	0.00923569
chr17	52325000	52350000	52575000	52600000	1.61008	1.85475	0.584294	0.86192	-1.24412	0.356964	25.3159	4.86682e-07	0.000525422
chr17	52325000	52350000	52350000	52375000	5.30254	4.89339	3.20193	3.48777	-0.603566	2.09407	18.5393	1.66436e-05	0.00699655
chr17	52325000	52350000	52525000	52550000	1.331	1.02603	0.327205	0.541205	-1.41052	-0.226331	20.8459	4.97768e-06	0.00295947
chr17	52325000	52350000	52550000	52575000	1.11632	1.10496	0.210346	0.541205	-1.52043	-0.33067	21.7644	3.08262e-06	0.00209912
chr17	52325000	52350000	52600000	52625000	1.13779	0.887914	0.327205	0.360804	-1.54237	-0.46451	21.2642	4.00144e-06	0.00253735
chr17	71025000	71050000	71325000	71350000	0.0214678	0.0591942	0.444064	0.340759	3.16957	-1.97979	21.6842	3.21423e-06	0.0021705
chr17	51975000	52000000	52575000	52600000	1.91063	1.61798	0.771268	0.721607	-1.23805	0.380799	26.0484	3.32964e-07	0.000400595
chr17	51975000	52000000	52000000	52025000	7.36344	6.43244	4.16017	3.96884	-0.762467	2.46678	33.0311	9.06961e-09	2.40733e-05
chr17	51975000	52000000	52300000	52325000	3.64952	3.41353	2.26706	2.0646	-0.707072	1.53329	19.1152	1.23063e-05	0.00561349
chr17	51975000	52000000	52475000	52500000	1.05192	1.46012	0.560922	0.400893	-1.39917	-0.124623	21.9057	2.86377e-06	0.00198044
chr17	51975000	52000000	52050000	52075000	3.56365	3.31488	2.22032	1.98442	-0.712371	1.49378	18.8645	1.40338e-05	0.00620025
chr17	51975000	52000000	52025000	52050000	5.71042	5.80104	4.01994	3.48777	-0.621035	2.26323	20.9984	4.59677e-06	0.00278346
chr17	52375000	52400000	52575000	52600000	1.69595	1.65744	0.701153	0.761696	-1.19006	0.32527	23.7191	1.11473e-06	0.000976691
chr17	52375000	52400000	52550000	52575000	1.11632	1.22335	0.350577	0.501116	-1.43871	-0.237383	22.3236	2.30358e-06	0.00169789
chr17	52475000	52500000	52575000	52600000	1.82476	2.0718	1.0751	0.942098	-0.95554	0.610044	18.8529	1.41194e-05	0.00623014
chr17	80050000	80075000	80225000	80250000	3.15576	2.56508	1.2387	1.10246	-1.28857	1.04459	42.1246	8.5639e-11	4.81525e-07
chr17	80050000	80075000	80250000	80275000	1.2666	1.18388	0.39732	0.521161	-1.39791	-0.166257	22.487	2.11575e-06	0.00158525
chr17	64575000	64600000	64675000	64700000	2.03944	1.81529	0.79464	0.922054	-1.15644	0.527782	25.6061	4.18722e-07	0.000472053
chr17	51550000	51575000	51800000	51825000	1.13779	1.22335	0.39732	0.481071	-1.41418	-0.218718	22.1873	2.47308e-06	0.00179029
chr17	51900000	51925000	51950000	51975000	4.10034	3.63058	2.52415	2.28509	-0.685874	1.66902	18.9573	1.33674e-05	0.00599391
chr17	51900000	51925000	51925000	51950000	8.80178	8.48451	5.28202	4.71049	-0.793303	2.77978	41.9905	9.17163e-11	5.07412e-07
chr17	51900000	51925000	52300000	52325000	2.25411	2.32831	1.33219	1.20268	-0.857496	0.868981	18.4068	1.78424e-05	0.0073305
chr17	80175000	80200000	80275000	80300000	0.85871	1.22335	0.39732	0.320714	-1.54364	-0.41642	21.4205	3.68799e-06	0.00237961
chr17	80175000	80200000	80525000	80550000	0.558162	0.572211	0.0934871	0.180402	-1.99648	-1.32662	17.6275	2.6867e-05	0.00963332
chr17	51500000	51525000	51825000	51850000	1.54568	1.12469	0.560922	0.521161	-1.29696	-0.0247151	20.7442	5.24898e-06	0.00307845
chr17	74150000	74175000	74175000	74200000	7.90014	7.93203	5.81957	5.23165	-0.521475	2.75839	18.4806	1.71644e-05	0.00714788
chr17	72375000	72400000	72575000	72600000	1.45981	1.51932	0.677781	0.380848	-1.51276	0.0780091	29.631	5.22616e-08	9.48538e-05
chr17	26650000	26675000	26725000	26750000	2.27558	2.3875	4.93144	4.75058	1.05115	1.85544	49.6372	1.84977e-12	1.83323e-08
chr17	26650000	26675000	26700000	26725000	3.71392	3.78843	7.01153	7.57688	0.960405	2.47453	55.0667	1.16511e-13	1.54329e-09
chr17	26650000	26675000	26675000	26700000	6.54767	6.61002	11.4755	9.82188	0.691687	3.11168	33.2049	8.29432e-09	2.25365e-05
chr17	26400000	26425000	26500000	26525000	2.12531	2.32831	1.05173	1.34299	-0.885701	0.818432	18.5095	1.69058e-05	0.00707441
chr17	73275000	73300000	73500000	73525000	3.02695	3.01891	4.55749	4.63031	0.60386	1.94315	17.8366	2.40704e-05	0.00896665
chr17	73275000	73300000	73475000	73500000	1.65302	1.71663	4.34715	4.06906	1.31648	1.57367	64.9278	7.76919e-16	1.75452e-11
chr17	47900000	47925000	48275000	48300000	0.236145	0.118388	0.79464	0.521161	1.88039	-1.151	17.7616	2.5038e-05	0.00923224
chr17	72350000	72375000	72575000	72600000	1.03045	1.63771	0.467435	0.400893	-1.62673	-0.0952025	28.1453	1.1254e-07	0.000172641
chr17	83925000	83950000	83950000	83975000	5.88217	4.89339	3.34216	3.52786	-0.644848	2.15639	20.2283	6.87288e-06	0.00372098
chr17	52125000	52150000	52550000	52575000	0.729904	0.907645	0.327205	0.200446	-1.64879	-0.766317	19.0638	1.2642e-05	0.00573685
chr17	51725000	51750000	51800000	51825000	2.38292	2.66374	1.14522	1.4833	-0.931593	0.979167	22.3356	2.28928e-06	0.00169005
chr17	51625000	51650000	52350000	52375000	1.20219	1.22335	0.444064	0.440982	-1.44966	-0.1913	23.8152	1.06042e-06	0.000938217
chr17	52700000	52725000	52725000	52750000	4.85171	4.57769	2.8981	2.84634	-0.714225	1.94146	24.3797	7.90984e-07	0.000756167
chr17	56500000	56525000	56625000	56650000	1.71742	1.7561	3.01496	3.1871	0.836671	1.29631	23.3978	1.31728e-06	0.0011092
chr17	84300000	84325000	84350000	84375000	6.11831	5.87996	3.87971	4.1292	-0.580275	2.33631	19.568	9.70819e-06	0.00479517
chr17	84300000	84325000	84575000	84600000	2.23265	2.42696	1.28545	1.22272	-0.895615	0.88	20.1052	7.3299e-06	0.00389219
chr17	51600000	51625000	52500000	52525000	0.686968	0.651137	0.233718	0.160357	-1.76591	-1.06433	17.5533	2.79367e-05	0.00987547
chr17	51600000	51625000	52600000	52625000	0.708436	0.513017	0.163602	0.100223	-2.20563	-1.26724	21.1764	4.18901e-06	0.00261589
chr17	52100000	52125000	52525000	52550000	0.794307	0.986571	0.327205	0.30067	-1.50351	-0.620883	18.2321	1.95559e-05	0.00777468
chr17	52100000	52125000	52175000	52200000	2.87668	2.40723	1.6594	1.24277	-0.871235	1.06316	19.9656	7.88465e-06	0.00411384
chr17	52000000	52025000	52575000	52600000	1.73889	1.18388	0.350577	0.541205	-1.68331	0.00273691	32.2022	1.38931e-08	3.35768e-05
chr17	52000000	52025000	52300000	52325000	3.41337	3.17676	1.47242	1.84411	-0.979745	1.338	31.1446	2.39506e-08	5.08603e-05
chr17	52000000	52025000	52250000	52275000	1.8677	1.95341	1.09847	0.721607	-1.0852	0.541532	22.1383	2.53695e-06	0.00182593
chr17	52000000	52025000	52450000	52475000	0.686968	0.966839	0.163602	0.340759	-1.67845	-0.758347	19.1603	1.20186e-05	0.00552804
chr17	52000000	52025000	52200000	52225000	1.97503	1.6969	0.864755	0.82183	-1.11951	0.471112	23.1043	1.5345e-06	0.00125008
chr17	52000000	52025000	52025000	52050000	8.28656	7.87283	5.28202	5.49223	-0.582787	2.76162	23.5825	1.19672e-06	0.00102907
chr17	52000000	52025000	52600000	52625000	1.11632	0.868182	0.327205	0.180402	-1.97805	-0.582763	29.222	6.45412e-08	0.000110722
chr17	52200000	52225000	52575000	52600000	1.35247	1.18388	0.607666	0.380848	-1.37199	-0.111723	21.9309	2.8264e-06	0.00196248
chr17	52350000	52375000	52575000	52600000	2.10384	2.05207	0.981614	0.962143	-1.09464	0.653733	25.5709	4.26422e-07	0.000477582
chr17	52350000	52375000	52400000	52425000	3.82126	3.27541	2.17357	1.86415	-0.816006	1.49996	23.6809	1.13703e-06	0.000990103
chr17	52350000	52375000	52550000	52575000	1.22366	1.3812	0.420692	0.501116	-1.48787	-0.101481	26.3387	2.86484e-07	0.0003591
chr17	52350000	52375000	52650000	52675000	0.815775	0.986571	0.350577	0.30067	-1.471	-0.59731	17.8861	2.34524e-05	0.0088166
chr17	52350000	52375000	52425000	52450000	2.64053	2.72294	1.47242	1.64366	-0.778677	1.11725	17.9559	2.2608e-05	0.00861286
chr17	52350000	52375000	52600000	52625000	1.331	1.0063	0.490807	0.461027	-1.28933	-0.205438	18.3508	1.83739e-05	0.00745156
chr17	53700000	53725000	53775000	53800000	2.76934	2.68347	4.48738	4.02897	0.640184	1.818	18.2578	1.9293e-05	0.00769916
chr17	52275000	52300000	52575000	52600000	1.37394	1.7561	0.514179	0.701563	-1.35175	0.188364	26.069	3.2943e-07	0.000397037
chr17	52275000	52300000	52475000	52500000	0.966049	0.947108	0.303833	0.400893	-1.42188	-0.508988	18.1473	2.04464e-05	0.00800863
chr17	52275000	52300000	52325000	52350000	3.39191	2.62428	1.47242	1.28286	-1.12659	1.16253	34.2208	4.92012e-09	1.48636e-05
chr17	72275000	72300000	72625000	72650000	0.493758	0.670868	0.116859	0.120268	-2.27444	-1.32719	21.438	3.65459e-06	0.00236248
chr17	72300000	72325000	72575000	72600000	2.21118	1.95341	0.79464	0.761696	-1.41671	0.564401	38.1662	6.4967e-10	2.71202e-06
chr17	72300000	72325000	72600000	72625000	1.24513	1.49959	0.327205	0.581295	-1.56889	-0.048775	28.7649	8.17197e-08	0.000133382
chr17	72300000	72325000	72550000	72575000	1.30953	1.44039	0.607666	0.541205	-1.2619	0.0324036	21.5329	3.47812e-06	0.00227926
chr17	51450000	51475000	51525000	51550000	1.82476	1.61798	0.934871	0.741652	-1.0431	0.405595	19.1873	1.18497e-05	0.00547409
chr17	26575000	26600000	26825000	26850000	0.472291	0.730062	1.28545	1.44321	1.17292	0.03233	18.4603	1.73481e-05	0.00719394
chr17	26150000	26175000	26625000	26650000	0.644033	0.453823	0.0934871	0.0801786	-2.62596	-1.46315	23.867	1.03227e-06	0.000920998
chr17	52425000	52450000	52575000	52600000	2.03944	1.59824	1.00499	0.761696	-1.04672	0.479693	19.5555	9.77189e-06	0.00481379
chr17	47375000	47400000	47625000	47650000	0.107339	0.177583	0.65441	0.501116	1.9803	-1.33511	17.5415	2.81099e-05	0.00990204
chr17	46150000	46175000	46250000	46275000	2.10384	1.97314	0.958242	1.16259	-0.932335	0.676806	18.8864	1.38738e-05	0.0061464
chr17	56425000	56450000	56700000	56725000	0.665501	0.532748	1.28545	1.54344	1.24637	0.0635761	21.4323	3.66553e-06	0.00236844
chr17	80125000	80150000	80225000	80250000	2.03944	1.73636	0.911499	0.982188	-0.987819	0.550343	19.2242	1.16232e-05	0.00539844
chr17	51775000	51800000	52525000	52550000	0.665501	0.789257	0.163602	0.240536	-1.82035	-0.961136	19.8524	8.36561e-06	0.00430168
chr17	51775000	51800000	51800000	51825000	4.83025	4.28172	2.94484	2.86638	-0.647547	1.91714	19.3343	1.0972e-05	0.00519226
chr17	52300000	52325000	52575000	52600000	1.9965	1.73636	0.79464	0.621384	-1.4032	0.415468	33.3398	7.73834e-09	2.14935e-05
chr17	52300000	52325000	52450000	52475000	1.30953	1.18388	0.373948	0.501116	-1.49083	-0.166305	25.1427	5.32414e-07	0.000563884
chr17	52300000	52325000	52600000	52625000	1.22366	1.46012	0.444064	0.641429	-1.28963	-0.00865023	21.1687	4.2057e-06	0.0026229
chr17	80525000	80550000	80550000	80575000	5.88217	5.76157	8.76441	8.01786	0.525495	2.83601	19.3726	1.07539e-05	0.00512699
chr17	22725000	22750000	22800000	22825000	0.128807	0.453823	0.841384	1.00223	1.63308	-0.626405	19.6052	9.52119e-06	0.00473164
chr17	52250000	52275000	52575000	52600000	1.24513	1.44039	0.350577	0.320714	-1.99817	-0.168158	41.5077	1.17405e-10	6.17302e-07
chr17	52250000	52275000	52600000	52625000	0.85871	0.868182	0.327205	0.160357	-1.84434	-0.739439	23.612	1.1785e-06	0.00101913
chr17	47275000	47300000	47375000	47400000	1.09486	1.42066	2.05672	2.6058	0.890549	0.877203	18.6656	1.55764e-05	0.00664939
chr17	26675000	26700000	26725000	26750000	2.85521	2.74267	4.81458	4.40982	0.718297	1.90256	24.0275	9.49674e-07	0.000865751
chr17	26675000	26700000	26700000	26725000	6.39739	6.64949	9.83951	8.89982	0.519578	2.99651	19.7079	9.02282e-06	0.00454796
chr17	84325000	84350000	84350000	84375000	8.47977	8.46478	6.05329	5.91317	-0.502276	2.86288	18.694	1.53466e-05	0.00658805
chr17	52075000	52100000	52575000	52600000	1.22366	1.42066	0.490807	0.621384	-1.23829	-0.0150772	19.8761	8.26269e-06	0.00426948
chr17	52075000	52100000	52400000	52425000	1.43834	1.36147	0.444064	0.681518	-1.29216	0.0450269	22.235	2.41238e-06	0.00175496
chr17	52075000	52100000	52375000	52400000	1.45981	1.47986	0.677781	0.601339	-1.20245	0.140091	21.3375	3.85129e-06	0.00246305
chr17	52075000	52100000	52275000	52300000	2.74787	2.15072	1.16859	1.52339	-0.848942	0.96045	17.5569	2.78841e-05	0.0098594
chr17	52075000	52100000	52525000	52550000	0.729904	0.927376	0.280461	0.280625	-1.55758	-0.72987	17.9536	2.26351e-05	0.00861843
chr17	47000000	47025000	47425000	47450000	0.0644033	0.0591942	0.514179	0.320714	2.69347	-1.86256	19.1804	1.18928e-05	0.0054885
chr17	52025000	52050000	52575000	52600000	1.37394	1.65744	0.420692	0.902009	-1.16834	0.19328	18.6765	1.5488e-05	0.00662604
chr17	52025000	52050000	52300000	52325000	4.95905	4.02521	2.82798	2.44545	-0.769998	1.85137	24.0597	9.33955e-07	0.000854945
chr17	52025000	52050000	52450000	52475000	1.37394	0.907645	0.39732	0.380848	-1.54091	-0.304603	22.6534	1.94016e-06	0.0014898
chr17	52025000	52050000	52600000	52625000	1.54568	1.14442	0.631038	0.280625	-1.58307	-0.0852023	26.6153	2.48264e-07	0.000322948
chr17	12875000	12900000	12975000	13000000	2.0609	1.87448	3.10845	3.64813	0.785631	1.43927	21.7	3.18798e-06	0.00215595
chr17	86850000	86875000	87225000	87250000	1.03045	1.24308	0.467435	0.420938	-1.35814	-0.25345	19.8572	8.34495e-06	0.00429587
chr17	84275000	84300000	84425000	84450000	2.14678	2.90052	1.0751	1.20268	-1.14625	0.914882	30.0777	4.15086e-08	7.93079e-05
chr17	52550000	52575000	52575000	52600000	4.01447	4.53823	2.66438	2.46549	-0.741483	1.79478	23.5647	1.20784e-06	0.00103414
chr17	72325000	72350000	72500000	72525000	1.03045	1.10496	0.327205	0.400893	-1.53784	-0.386247	22.8255	1.77395e-06	0.00139562
chr17	72325000	72350000	72575000	72600000	1.22366	1.34174	0.350577	0.581295	-1.43646	-0.110845	24.0191	9.5385e-07	0.000866451
chr17	72325000	72350000	72550000	72575000	1.331	1.18388	0.327205	0.541205	-1.50549	-0.158755	25.2383	5.0667e-07	0.00054317
chr17	56600000	56625000	57275000	57300000	0.450823	0.315703	0.0934871	0.0200446	-2.75583	-1.92624	17.9	2.32821e-05	0.00877787
chr17	83500000	83525000	83650000	83675000	0.085871	0.157851	0.560922	0.541205	2.13742	-1.41611	18.9322	1.35446e-05	0.00604598
chr17	51575000	51600000	51675000	51700000	1.56715	1.95341	1.02836	0.621384	-1.11385	0.42098	20.4502	6.12041e-06	0.00343087
chr17	8375000	8400000	8550000	8575000	0.772839	1.08523	2.31381	1.80402	1.13151	0.609818	24.6445	6.89407e-07	0.000685709
chr17	8375000	8400000	8450000	8475000	1.50274	1.55878	3.03833	3.02674	0.984136	1.21203	30.4179	3.48299e-08	6.93314e-05
chr17	8375000	8400000	8425000	8450000	1.8677	2.7032	4.16017	3.64813	0.762082	1.64619	20.4766	6.03642e-06	0.00339689
chr17	8375000	8400000	8525000	8550000	0.686968	0.730062	1.72951	1.32295	1.09461	0.201332	18.1916	1.99762e-05	0.00788515
chr17	51950000	51975000	52575000	52600000	1.41687	1.47986	0.467435	0.721607	-1.2639	0.101402	22.182	2.4799e-06	0.00179374
chr17	51950000	51975000	52000000	52025000	3.84273	4.30145	1.91648	1.90424	-1.09286	1.60579	45.5007	1.52588e-11	1.10053e-07
chr17	51950000	51975000	52300000	52325000	4.14328	4.53823	2.61764	2.44545	-0.781165	1.80125	26.5845	2.52256e-07	0.000326938
chr17	51950000	51975000	52025000	52050000	5.21667	4.61715	2.31381	3.32741	-0.788831	1.97146	24.8601	6.16463e-07	0.000630454
chr17	51950000	51975000	52600000	52625000	1.56715	1.22335	0.467435	0.701563	-1.23129	0.0542841	19.848	8.38517e-06	0.00430692
chr17	52225000	52250000	52575000	52600000	1.00898	0.868182	0.233718	0.26058	-1.9065	-0.64337	27.2461	1.79136e-07	0.000247019
chr17	35050000	35075000	35150000	35175000	0.987517	1.40093	1.9866	2.46549	0.896247	0.809405	17.9232	2.30002e-05	0.00869789
chr17	51325000	51350000	51350000	51375000	4.6585	4.34091	2.94484	2.66594	-0.683522	1.88686	21.3954	3.73662e-06	0.00240086
chr17	51750000	51775000	51800000	51825000	3.13429	3.11756	1.77625	1.96438	-0.736261	1.34893	18.6709	1.55337e-05	0.00663938
chr17	51825000	51850000	52625000	52650000	0.686968	0.769525	0.257089	0.180402	-1.74062	-0.94396	18.6807	1.54543e-05	0.0066157
chr17	63500000	63525000	63675000	63700000	0.214678	0.217046	0.65441	0.781741	1.72701	-0.981895	18.4041	1.78672e-05	0.00733632
chr17	51875000	51900000	51925000	51950000	3.54218	4.26199	2.17357	2.14478	-0.856256	1.62387	27.7918	1.351e-07	0.00019926
chr17	51875000	51900000	51900000	51925000	5.7963	5.24856	3.45902	3.14701	-0.742808	2.15669	28.2217	1.08187e-07	0.000166706
chr17	51875000	51900000	52025000	52050000	2.08237	1.99287	1.37893	0.641429	-1.0363	0.646154	19.179	1.19017e-05	0.00548893
chr17	51875000	51900000	52600000	52625000	0.966049	0.927376	0.280461	0.360804	-1.54262	-0.552577	20.3408	6.48038e-06	0.0035723
chr17	87050000	87075000	87100000	87125000	3.15576	3.96601	1.89311	1.54344	-1.0609	1.42784	35.6256	2.39126e-09	8.11355e-06
chr17	87050000	87075000	87150000	87175000	2.42586	2.15072	1.0751	1.3029	-0.933416	0.838024	20.764	5.19517e-06	0.00305973
chr17	73475000	73500000	73500000	73525000	5.15226	5.36694	8.34372	7.11585	0.551271	2.70646	18.6885	1.53911e-05	0.00660303
chr17	52175000	52200000	52575000	52600000	1.41687	1.26281	0.303833	0.380848	-1.94829	-0.166885	39.9392	2.61997e-10	1.22761e-06
chr17	52175000	52200000	52650000	52675000	0.622565	0.670868	0.186974	0.140313	-1.97962	-1.14708	20.0252	7.64268e-06	0.00402144
chr17	51525000	51550000	51575000	51600000	4.10034	3.33461	2.40729	2.12473	-0.71475	1.60193	18.8467	1.41659e-05	0.00624266
chr17	51525000	51550000	51825000	51850000	1.07339	1.49959	0.490807	0.56125	-1.28584	-0.0625568	19.8322	8.45483e-06	0.00433947
chr17	51525000	51550000	51875000	51900000	1.15926	1.34174	0.514179	0.56125	-1.21243	-0.0842337	18.368	1.82089e-05	0.00741456
chr17	85025000	85050000	85750000	85775000	0	0.0394628	0.280461	0.320714	3.71641	-2.31969	18.4575	1.73735e-05	0.00719797
chr17	8400000	8425000	8425000	8450000	2.42586	2.72294	4.39389	4.34969	0.760846	1.81114	25.7656	3.85508e-07	0.000445898
chr17	26475000	26500000	26650000	26675000	0.515226	0.730062	0.116859	0.180402	-2.03386	-1.20122	19.5207	9.95171e-06	0.00486821
chr17	52050000	52075000	52200000	52225000	2.33999	2.52562	1.40231	1.24277	-0.884079	0.945082	20.3205	6.54948e-06	0.00360113
chr17	52050000	52075000	52075000	52100000	8.17922	7.14277	4.30041	5.73277	-0.602677	2.67588	18.5521	1.65319e-05	0.00695385
chr17	26625000	26650000	26650000	26675000	6.11831	6.09701	9.74603	8.65929	0.588842	2.94254	24.3637	7.97564e-07	0.000760346
chr17	26625000	26650000	26725000	26750000	1.78182	2.0126	4.67435	4.08911	1.2003	1.664	55.2256	1.0746e-13	1.43721e-09
chr17	26625000	26650000	26700000	26725000	2.42586	2.84132	4.69773	4.89089	0.861731	1.90714	33.8043	6.09436e-09	1.75524e-05
chr17	26625000	26650000	26675000	26700000	2.83374	3.49246	5.88969	5.35192	0.822969	2.14583	32.696	1.07757e-08	2.74386e-05
chr17	26625000	26650000	26750000	26775000	1.9321	2.28884	3.66937	3.26728	0.709185	1.49791	18.3745	1.81473e-05	0.00740694
chr16	97050000	97075000	97500000	97525000	0.107339	0.13812	0.631038	0.641429	2.34357	-1.26147	24.8137	6.31486e-07	0.00064023
chr16	89825000	89850000	89900000	89925000	1.69595	1.57851	3.41228	2.58576	0.865748	1.23093	21.7627	3.08543e-06	0.0021
chr16	30700000	30725000	31075000	31100000	0.300549	0.217046	0.841384	0.922054	1.76883	-0.719231	23.273	1.40559e-06	0.00116926
chr16	84900000	84925000	85175000	85200000	0.493758	0.611674	0.0701153	0.120268	-2.48419	-1.42554	22.8993	1.70713e-06	0.0013557
chr16	75750000	75775000	76100000	76125000	0.729904	0.808988	1.89311	1.56348	1.15649	0.358124	22.7657	1.83e-06	0.00143155
chr16	75825000	75850000	76100000	76125000	0.407887	0.473554	1.28545	1.20268	1.48596	-0.188091	25.3036	4.89791e-07	0.000528148
chr16	75825000	75850000	76000000	76025000	0.493758	0.335434	1.2387	1.24277	1.5845	-0.213618	27.4729	1.5931e-07	0.000225088
chr16	90375000	90400000	90600000	90625000	0.085871	0.13812	0.724525	0.400893	2.27531	-1.43181	19.4822	1.01539e-05	0.00492527
chr16	43550000	43575000	43675000	43700000	1.24513	0.986571	2.57089	1.90424	0.998216	0.770014	21.2598	4.01051e-06	0.00254012
chr16	84825000	84850000	85175000	85200000	0.322016	0.355165	0.0467435	0	-3.8102	-2.1458	21.2716	3.98593e-06	0.00253037
chr16	84825000	84850000	84975000	85000000	0.837243	0.986571	0.140231	0.30067	-2.00575	-0.69547	27.9219	1.2631e-07	0.000189337
chr16	25350000	25375000	25575000	25600000	1.13779	1.30227	0.584294	0.360804	-1.38577	-0.163928	21.5099	3.52003e-06	0.00229706
chr16	32675000	32700000	32925000	32950000	0.257613	0.177583	0.701153	0.781741	1.76865	-0.950671	19.5588	9.75488e-06	0.00481108
chr16	32300000	32325000	33125000	33150000	0.085871	0.0591942	0.607666	0.440982	2.81	-1.58522	24.9471	5.89252e-07	0.00060987
chr16	97000000	97025000	97500000	97525000	0.107339	0.217046	0.631038	0.601339	1.8909	-1.22607	17.7121	2.5699e-05	0.00936815
chr16	56850000	56875000	57175000	57200000	0.0214678	0.0789257	0.39732	0.400893	2.89795	-1.92278	20.5413	5.83594e-06	0.00331249
chr16	84850000	84875000	85150000	85175000	0.450823	0.394628	0.0701153	0.0200446	-3.20832	-1.84376	24.1378	8.96819e-07	0.000827482
chr16	30575000	30600000	30675000	30700000	0.536694	0.41436	1.35556	1.16259	1.40099	-0.151398	22.9581	1.6557e-06	0.00132299
chr16	32750000	32775000	32850000	32875000	0.472291	0.434091	1.42568	0.902009	1.34446	-0.254083	18.4726	1.72368e-05	0.00716286
chr16	23150000	23175000	23175000	23200000	10.7339	10.5958	7.26862	7.35638	-0.543802	3.17581	24.7633	6.48196e-07	0.000655488
chr16	89725000	89750000	89900000	89925000	0.19321	0.0986571	0.65441	0.701563	2.21405	-1.15519	24.2508	8.45726e-07	0.000793089
chr16	27325000	27350000	27425000	27450000	0.19321	0.295971	0.747897	0.86192	1.70205	-0.825617	20.0238	7.64826e-06	0.00402144
chr16	11425000	11450000	11575000	11600000	1.76036	1.7561	0.888127	0.761696	-1.09569	0.420582	21.6703	3.23768e-06	0.00218334
chr16	97300000	97325000	97500000	97525000	0.150274	0.197314	0.537551	0.741652	1.86698	-1.15916	18.0608	2.13957e-05	0.00826628
chr16	55300000	55325000	56300000	56325000	0.0429355	0.0394628	0.303833	0.400893	3.02734	-2.07597	18.3141	1.8732e-05	0.00756171
chr16	43600000	43625000	43700000	43725000	2.08237	1.6969	2.96821	3.46772	0.775786	1.37401	19.9155	8.09397e-06	0.00420357
chr16	43600000	43625000	43650000	43675000	2.0609	2.40723	5.16516	3.88866	1.00857	1.76879	36.847	1.27775e-09	4.78312e-06
chr16	55575000	55600000	55700000	55725000	0.987517	1.04576	2.24369	1.74388	0.960904	0.620186	18.7877	1.46108e-05	0.00637348
chr16	55575000	55600000	55900000	55925000	0.322016	0.27624	1.14522	0.881964	1.74759	-0.53785	25.5338	4.34696e-07	0.000483313
chr16	55575000	55600000	55775000	55800000	1.24513	1.08523	2.1502	2.12473	0.876457	0.754304	17.9618	2.2538e-05	0.0085957
chr16	27150000	27175000	27450000	27475000	0.171742	0.27624	0.864755	0.82183	1.88735	-0.809688	24.3035	8.22882e-07	0.000780163
chr16	49775000	49800000	49950000	49975000	0.880178	1.24308	2.08009	2.32518	1.04719	0.741181	23.956	9.85611e-07	0.000887417
chr16	49775000	49800000	49825000	49850000	7.32051	6.64949	4.90807	4.77063	-0.528794	2.57478	17.5414	2.81125e-05	0.00990204
chr16	75850000	75875000	75900000	75925000	2.29705	1.71663	3.71611	3.42763	0.834269	1.49613	24.2777	8.3401e-07	0.000786923
chr16	75850000	75875000	75875000	75900000	3.02695	3.33461	5.98317	4.89089	0.766465	2.11749	27.341	1.70556e-07	0.000238215
chr16	25375000	25400000	25525000	25550000	1.35247	1.47986	0.607666	0.701563	-1.10578	0.117307	17.8899	2.34061e-05	0.00880626
chr16	25375000	25400000	25425000	25450000	3.17723	3.453	1.58928	1.84411	-0.943984	1.3607	29.8389	4.69468e-08	8.71596e-05
chr16	25375000	25400000	25500000	25525000	1.52421	1.26281	0.467435	0.681518	-1.25611	0.0465911	20.8571	4.94858e-06	0.00294981
chr16	25375000	25400000	25450000	25475000	3.24163	2.82159	1.42568	1.62362	-0.983087	1.21867	29.1361	6.74675e-08	0.000114319
chr16	97100000	97125000	97525000	97550000	0.300549	0.217046	0.934871	1.1225	1.99336	-0.553824	31.7812	1.72552e-08	3.95072e-05
chr16	97100000	97125000	97500000	97525000	0.407887	0.493285	1.2387	1.40313	1.54553	-0.114451	28.4245	9.74269e-08	0.000152861
chr16	3650000	3675000	3900000	3925000	0.0214678	0	0.303833	0.320714	4.6066	-2.31851	22.9849	1.63282e-06	0.0013088
chr16	55550000	55575000	56200000	56225000	0.429355	0.355165	0.0467435	0.0400893	-3.10449	-1.92806	21.5953	3.36678e-06	0.00223979
chr16	55550000	55575000	55575000	55600000	3.97154	4.0844	7.52571	5.45214	0.681187	2.40203	20.7608	5.2036e-06	0.00306077
chr16	55550000	55575000	55725000	55750000	1.43834	1.0655	2.99159	2.12473	1.02619	0.949617	23.83	1.05227e-06	0.000934007
chr16	55550000	55575000	55800000	55825000	1.00898	1.26281	2.68775	2.22496	1.10052	0.87041	28.5125	9.30936e-08	0.000148627
chr16	55550000	55575000	55825000	55850000	1.18073	1.47986	2.57089	2.52563	0.93109	0.98249	22.9718	1.64393e-06	0.00131512
chr16	55550000	55575000	55925000	55950000	0.343484	0.453823	1.02836	1.14254	1.43594	-0.356946	20.8528	4.95964e-06	0.00295385
chr16	30125000	30150000	30175000	30200000	3.43484	3.33461	2.03334	2.02451	-0.737236	1.46176	20.16	7.12264e-06	0.00381012
chr16	84950000	84975000	85050000	85075000	1.54568	1.18388	0.701153	0.320714	-1.43916	-0.0295616	23.3871	1.32461e-06	0.00111356
chr16	84950000	84975000	85150000	85175000	1.331	1.26281	0.490807	0.220491	-1.89196	-0.197556	35.6344	2.38041e-09	8.09675e-06
chr16	84950000	84975000	85100000	85125000	0.944581	0.828719	0.257089	0.30067	-1.65038	-0.666978	21.0061	4.57825e-06	0.00277722
chr16	84950000	84975000	85175000	85200000	0.987517	0.986571	0.210346	0.220491	-2.1801	-0.62139	34.6624	3.92132e-09	1.23897e-05
chr16	30600000	30625000	30675000	30700000	0.815775	1.02603	2.22032	1.8842	1.14377	0.603824	26.2056	3.06931e-07	0.00037937
chr16	30600000	30625000	30725000	30750000	0.622565	0.947108	1.70614	1.96438	1.21793	0.432623	25.7377	3.9112e-07	0.000449252
chr16	95575000	95600000	96175000	96200000	0.558162	0.947108	0.163602	0.26058	-1.80283	-0.90591	18.9722	1.32635e-05	0.00595547
chr16	56900000	56925000	57100000	57125000	0.0644033	0.118388	0.490807	0.581295	2.50827	-1.50103	22.7336	1.86089e-06	0.00145265
chr16	57425000	57450000	57550000	57575000	2.42586	2.7624	1.42568	1.56348	-0.793086	1.0667	17.7066	2.5773e-05	0.00938163
chr16	35750000	35775000	35775000	35800000	6.11831	6.2154	3.83297	4.16929	-0.621326	2.36004	22.5653	2.03125e-06	0.00153747
chr16	55625000	55650000	55700000	55725000	0.944581	0.966839	2.10346	1.72384	0.992916	0.553234	19.5067	1.00245e-05	0.00488299
chr16	75775000	75800000	76100000	76125000	0.944581	0.690599	2.1502	2.04455	1.36186	0.574741	35.8515	2.12941e-09	7.44522e-06
chr16	75775000	75800000	76000000	76025000	0.751372	0.651137	1.35556	1.70379	1.13254	0.207826	19.6512	9.29466e-06	0.00464926
chr16	75775000	75800000	76150000	76175000	0.279081	0.453823	1.21533	0.922054	1.51837	-0.412087	21.3092	3.90854e-06	0.00248697
chr16	75775000	75800000	75900000	75925000	0.966049	1.14442	2.71113	1.66371	1.03413	0.721008	20.1211	7.26909e-06	0.00386972
chr16	75775000	75800000	76125000	76150000	0.622565	0.651137	2.08009	1.76393	1.58358	0.389706	41.6278	1.10414e-10	5.89549e-07
chr16	55725000	55750000	55800000	55825000	1.18073	1.3812	2.80461	2.76616	1.11519	1.04828	34.3016	4.71994e-09	1.43217e-05
chr16	55700000	55725000	55800000	55825000	1.00898	1.08523	2.12683	2.00446	0.974876	0.670558	20.9256	4.77469e-06	0.00287351
chr16	49625000	49650000	49950000	49975000	1.09486	1.08523	0.327205	0.541205	-1.30206	-0.300489	17.5774	2.75847e-05	0.00978621
chr16	97375000	97400000	97475000	97500000	0.38642	0.256508	0.771268	1.08241	1.53916	-0.590215	19.1509	1.20779e-05	0.00554605
chr16	97375000	97400000	97500000	97525000	0.279081	0.394628	0.981614	0.86192	1.43317	-0.586899	17.5163	2.84861e-05	0.0099877
chr16	55600000	55625000	55725000	55750000	1.56715	1.0063	3.31879	2.26504	1.11502	1.04468	27.4078	1.64767e-07	0.000231375
chr16	97150000	97175000	97325000	97350000	0.279081	0.295971	0.864755	0.902009	1.61041	-0.682566	20.4737	6.04571e-06	0.00340073
chr16	38325000	38350000	38500000	38525000	2.12531	1.81529	3.62262	3.56795	0.869599	1.4939	27.9432	1.2493e-07	0.000187472
chr16	38325000	38350000	38475000	38500000	1.63155	1.95341	3.15519	3.02674	0.780252	1.30925	20.1552	7.14058e-06	0.00381413
chr16	89425000	89450000	89575000	89600000	0.493758	0.236777	0.0701153	0.0200446	-2.98885	-2.01464	17.5175	2.84675e-05	0.00998625
chr16	17625000	17650000	17700000	17725000	1.65302	1.57851	3.08507	2.88643	0.883681	1.22312	24.7408	6.55802e-07	0.00066039
chr16	84975000	85000000	85150000	85175000	1.07339	1.28254	0.584294	0.220491	-1.58392	-0.259438	23.826	1.05451e-06	0.000934824
chr16	58700000	58725000	59000000	59025000	0	0	0.350577	0.280625	6.91232	-2.35567	29.2454	6.37672e-08	0.000109942
chr16	49800000	49825000	49950000	49975000	0.815775	0.887914	2.19695	1.8842	1.25104	0.564032	30.643	3.10145e-08	6.28304e-05
chr16	49800000	49825000	49925000	49950000	0.987517	1.28254	2.45404	2.20491	1.02671	0.821192	24.6562	6.85224e-07	0.000682724
chr16	45275000	45300000	45400000	45425000	1.9321	1.67717	3.17856	2.84634	0.737839	1.28785	17.7236	2.55436e-05	0.00932876
chr16	49925000	49950000	49975000	50000000	1.88916	1.59824	2.8981	3.12696	0.793687	1.27187	20.3167	6.56261e-06	0.00360465
chr16	27175000	27200000	27450000	27475000	0.128807	0.13812	0.747897	0.661473	2.37232	-1.13704	27.7193	1.40256e-07	0.000204674
chr16	84575000	84600000	84975000	85000000	0.708436	0.611674	0.186974	0.0801786	-2.31753	-1.17935	24.622	6.97497e-07	0.000691758
chr16	55475000	55500000	55875000	55900000	0.407887	0.513017	1.33219	1.46326	1.59394	-0.0493268	31.4655	2.03018e-08	4.48611e-05
chr16	55500000	55525000	55725000	55750000	1.05192	0.769525	1.75288	1.80402	0.971147	0.464816	17.5748	2.76221e-05	0.00979385
chr16	55500000	55525000	55800000	55825000	0.966049	0.868182	2.61764	2.26504	1.40799	0.773175	43.6054	4.01726e-11	2.57398e-07
chr16	55500000	55525000	55825000	55850000	1.63155	1.6969	3.13182	3.32741	0.956447	1.31231	30.522	3.30103e-08	6.6096e-05
chr16	55500000	55525000	55875000	55900000	0.772839	0.789257	2.08009	1.96438	1.3672	0.520997	35.6812	2.32393e-09	7.94646e-06
chr16	55500000	55525000	55925000	55950000	0.343484	0.374897	1.21533	1.08241	1.66448	-0.342984	27.559	1.52374e-07	0.000217813
chr16	27225000	27250000	27425000	27450000	0.0429355	0.197314	0.560922	0.56125	2.16823	-1.39686	19.012	1.29899e-05	0.00586126
chr16	87600000	87625000	87700000	87725000	2.36145	2.13099	1.14522	1.02228	-1.05253	0.775349	25.36	4.75684e-07	0.000514759
chr16	27350000	27375000	27375000	27400000	2.31852	1.99287	3.85634	3.40759	0.751198	1.54883	21.173	4.19631e-06	0.00261926
chr16	58675000	58700000	58700000	58725000	2.96255	2.97944	4.74447	4.77063	0.678842	1.96363	22.6882	1.90539e-06	0.00147461
chr16	33325000	33350000	33600000	33625000	0.558162	0.55248	1.35556	1.22272	1.20804	-0.0629355	18.92	1.36316e-05	0.00607128
chr16	85025000	85050000	85050000	85075000	2.72641	3.17676	1.56591	1.8842	-0.76957	1.25721	18.3551	1.83325e-05	0.00744307
chr16	85025000	85050000	85175000	85200000	0.815775	0.532748	0.0934871	0.240536	-1.95237	-1.09762	19.0269	1.2889e-05	0.00582527
chr16	75900000	75925000	76100000	76125000	0.622565	0.453823	1.35556	1.34299	1.3287	-0.0311453	22.799	1.79858e-06	0.00141272
chr16	75900000	75925000	76000000	76025000	0.515226	0.690599	1.54254	1.34299	1.24426	0.0810657	21.6524	3.26807e-06	0.0021961
chr16	75900000	75925000	75975000	76000000	0.57963	0.789257	1.37893	1.92429	1.27049	0.275523	24.2434	8.48977e-07	0.000795055
chr16	84875000	84900000	85125000	85150000	0.38642	0.55248	0.116859	0.0400893	-2.59269	-1.64267	20.2751	6.70663e-06	0.00366185
chr16	55525000	55550000	55975000	56000000	0.150274	0.197314	0.677781	0.641429	1.9	-1.1388	19.361	1.08191e-05	0.00514468
chr16	55525000	55550000	55575000	55600000	1.8677	1.83502	3.87971	3.06683	0.900477	1.42851	26.9798	2.0559e-07	0.000276577
chr16	55525000	55550000	55725000	55750000	0.944581	1.22335	2.12683	2.40536	1.06029	0.777476	25.4922	4.44175e-07	0.000489506
chr16	55525000	55550000	55800000	55825000	0.85871	1.26281	2.80461	2.76616	1.38178	0.968979	46.5285	9.02958e-12	6.98813e-08
chr16	55525000	55550000	55825000	55850000	1.41687	1.3812	3.31879	2.72607	1.10459	1.16364	34.8881	3.49206e-09	1.12134e-05
chr16	55525000	55550000	55625000	55650000	0.729904	0.730062	2.24369	1.38308	1.29695	0.37633	25.383	4.70036e-07	0.000510652
chr16	55525000	55550000	55550000	55575000	3.69245	3.31488	5.53911	5.65259	0.67756	2.19694	24.7609	6.49004e-07	0.000655488
chr16	55525000	55550000	55775000	55800000	1.35247	0.808988	2.31381	2.28509	1.09754	0.784408	25.7409	3.90468e-07	0.000449252
chr16	55525000	55550000	55750000	55775000	1.05192	1.12469	2.50078	1.84411	0.98514	0.731775	20.6188	5.60435e-06	0.00321415
chr16	33600000	33625000	33675000	33700000	1.61008	1.73636	3.50577	3.42763	1.04745	1.38069	37.909	7.41212e-10	3.0571e-06
chr16	5375000	5400000	5425000	5450000	2.36145	2.28884	4.23029	3.44768	0.717553	1.63835	19.7844	8.66882e-06	0.00441638
chr16	21600000	21625000	21725000	21750000	0.708436	0.848451	1.54254	1.66371	1.03816	0.297936	18.0986	2.09757e-05	0.00816256
chr16	89800000	89825000	89825000	89850000	4.57263	4.57769	7.87629	6.45438	0.642693	2.56082	22.9747	1.64148e-06	0.00131468
chr18	80800000	80825000	80900000	80925000	5.02346	4.73554	7.1985	6.81518	0.521383	2.57966	17.5134	2.85297e-05	0.00999533
chr18	68100000	68125000	68200000	68225000	1.15926	1.59824	2.50078	2.6058	0.882436	1.00339	20.412	6.24366e-06	0.0034794
chr18	69675000	69700000	69725000	69750000	2.96255	2.30858	1.0751	1.78397	-0.861096	1.05912	17.5727	2.76524e-05	0.00979762
chr18	39950000	39975000	40000000	40025000	1.48128	1.22335	2.24369	2.66594	0.868115	0.957591	19.2959	1.11944e-05	0.00525241
chr18	55225000	55250000	56125000	56150000	0.407887	0.690599	0.116859	0.120268	-2.19347	-1.38598	18.73	1.50597e-05	0.00649932
chr18	56675000	56700000	56700000	56725000	4.01447	3.84763	2.47741	2.36527	-0.699518	1.68842	20.5866	5.69946e-06	0.00324967
chr18	60325000	60350000	60550000	60575000	0.0644033	0.0789257	0.560922	0.30067	2.52245	-1.80729	17.6521	2.65226e-05	0.00955709
chr18	39825000	39850000	40025000	40050000	0.815775	0.532748	1.49579	1.60357	1.20892	0.198489	21.9067	2.86236e-06	0.00198044
chr18	79125000	79150000	79225000	79250000	0.85871	0.730062	1.89311	1.50335	1.09001	0.35364	20.001	7.74009e-06	0.00405573
chr18	65825000	65850000	65975000	66000000	0.085871	0.0986571	0.631038	0.360804	2.37475	-1.60757	18.5961	1.61548e-05	0.00684204
chr18	68150000	68175000	68325000	68350000	1.28807	1.08523	2.57089	1.94433	0.921659	0.808836	19.0327	1.285e-05	0.00581339
chr18	69475000	69500000	69750000	69775000	1.22366	0.907645	0.373948	0.380848	-1.48547	-0.382493	20.8418	4.98813e-06	0.00296185
chr18	39900000	39925000	40025000	40050000	0.901646	0.591942	1.75288	1.76393	1.242	0.363371	25.7302	3.92635e-07	0.000449985
chr18	39900000	39925000	39975000	40000000	1.03045	0.947108	2.40729	1.64366	1.0235	0.61867	19.9254	8.05214e-06	0.00418423
chr18	32725000	32750000	32750000	32775000	6.22565	6.27459	3.73948	4.44991	-0.60467	2.38504	20.4958	5.97612e-06	0.00336984
chr18	56550000	56575000	56600000	56625000	3.67099	4.02521	1.63602	2.54567	-0.866058	1.59724	25.2028	5.16075e-07	0.000551536
chr18	56550000	56575000	57200000	57225000	0	0.0394628	0.233718	0.440982	3.89233	-2.17757	21.1433	4.26198e-06	0.00264348
chr18	56550000	56575000	56575000	56600000	6.69794	5.89969	3.78623	3.5479	-0.780441	2.33047	32.9491	9.46029e-09	2.47761e-05
chr18	56550000	56575000	56625000	56650000	4.01447	4.24225	2.36055	1.74388	-1.01926	1.64972	38.538	5.3699e-10	2.30449e-06
chr18	68200000	68225000	68350000	68375000	1.11632	1.30227	2.8981	1.94433	0.986364	0.882462	21.2035	4.13008e-06	0.00258612
chr18	68200000	68225000	68375000	68400000	1.43834	1.42066	2.38392	2.84634	0.875873	1.04394	21.0959	4.36866e-06	0.00268787
chr18	82175000	82200000	82450000	82475000	0.837243	1.0063	0.233718	0.380848	-1.55919	-0.588624	19.7161	8.98396e-06	0.004535
chr18	69575000	69600000	69775000	69800000	0.966049	0.848451	0.327205	0.320714	-1.47685	-0.595699	18.1972	1.99168e-05	0.00787733
chr18	81375000	81400000	81850000	81875000	1.11632	1.24308	0.631038	0.320714	-1.33385	-0.196755	19.0968	1.24251e-05	0.00566393
chr18	81400000	81425000	82100000	82125000	0.536694	0.828719	0.210346	0.180402	-1.80464	-1.03642	17.8303	2.41508e-05	0.00897959
chr18	55300000	55325000	55900000	55925000	0.751372	0.532748	0.116859	0.200446	-1.97046	-1.16347	19.0177	1.29508e-05	0.0058494
chr18	55300000	55325000	55925000	55950000	0.601097	0.749794	0.186974	0.180402	-1.86887	-1.06696	19.1738	1.19343e-05	0.00549845
chr18	39300000	39325000	40175000	40200000	0.364952	0.295971	0.841384	1.28286	1.69316	-0.439331	24.9122	6.00026e-07	0.000617771
chr18	81550000	81575000	81975000	82000000	0.558162	0.591942	0.0701153	0.200446	-2.02495	-1.30863	18.0319	2.17233e-05	0.00835903
chr18	65650000	65675000	65900000	65925000	1.28807	1.02603	2.31381	2.40536	1.03255	0.842579	25.637	4.12058e-07	0.000466425
chr18	68225000	68250000	68275000	68300000	1.52421	1.61798	3.36553	3.66817	1.16246	1.3672	45.3635	1.63655e-11	1.16209e-07
chr18	81750000	81775000	81775000	81800000	5.34547	5.66292	3.90309	3.42763	-0.591222	2.21135	18.5969	1.6148e-05	0.00684204
chr18	58600000	58625000	59200000	59225000	0	0.0394628	0.420692	0.220491	3.79113	-2.27822	19.0331	1.28474e-05	0.00581339
chr18	65450000	65475000	65850000	65875000	0.171742	0.434091	0.888127	0.881964	1.51891	-0.659816	17.6311	2.68166e-05	0.00961775
chr18	68075000	68100000	68225000	68250000	0.85871	1.0063	2.08009	1.66371	0.992956	0.521266	18.8233	1.43407e-05	0.00629632
chr18	81700000	81725000	82050000	82075000	0.644033	0.453823	0.116859	0.120268	-2.17942	-1.40169	18.8618	1.40541e-05	0.00620528
chr18	55025000	55050000	55875000	55900000	0.407887	0.434091	0.0701153	0.0801786	-2.44011	-1.76568	17.672	2.62465e-05	0.00948922
chr18	55150000	55175000	56025000	56050000	0.407887	0.55248	0.0934871	0.0400893	-2.84092	-1.64303	23.3294	1.36496e-06	0.00114237
chr18	38500000	38525000	38900000	38925000	0.364952	0.374897	0	0.0601339	-3.42012	-2.0191	21.991	2.73933e-06	0.00191846
chr18	75650000	75675000	75800000	75825000	0.279081	0.315703	1.00499	0.741652	1.53371	-0.691322	18.1057	2.08979e-05	0.00814618
chr18	81125000	81150000	81300000	81325000	0.729904	1.14442	0.233718	0.280625	-1.85373	-0.624326	24.8153	6.30939e-07	0.00064023
chr18	68250000	68275000	68375000	68400000	0.815775	1.22335	2.12683	1.94433	0.984522	0.645196	19.798	8.60735e-06	0.00439482
chr18	39775000	39800000	40025000	40050000	0.708436	0.532748	1.79963	1.42317	1.37222	0.196863	27.4195	1.63772e-07	0.000230447
chr18	38725000	38750000	38850000	38875000	1.97503	1.87448	0.818012	0.982188	-1.0859	0.5479	23.2097	1.45259e-06	0.00120039
chr18	81575000	81600000	82175000	82200000	0.343484	0.355165	0.0467435	0	-3.85454	-2.11252	22.4365	2.17204e-06	0.0016165
chr18	55625000	55650000	55700000	55725000	2.12531	1.85475	1.26208	0.801786	-0.960709	0.635321	18.153	2.03846e-05	0.00799124
chr18	39700000	39725000	39900000	39925000	0.407887	0.572211	1.51916	0.962143	1.31554	-0.158002	18.6795	1.54637e-05	0.00661768
chr18	39700000	39725000	39850000	39875000	0.794307	0.749794	1.56591	1.64366	1.05593	0.293328	18.7965	1.45437e-05	0.006353
chr18	85425000	85450000	85700000	85725000	0.322016	0.394628	0.0233718	0.0601339	-2.98632	-2.01912	18.5811	1.62828e-05	0.00687638
chr18	72850000	72875000	73475000	73500000	0.343484	0.256508	0	0.0400893	-3.64796	-2.28652	17.7991	2.45494e-05	0.00909345
chr18	60425000	60450000	60900000	60925000	0.085871	0	0.350577	0.400893	3.10925	-2.01151	20.064	7.48936e-06	0.00395747
chr18	77300000	77325000	77350000	77375000	4.16475	3.47273	2.1502	2.30513	-0.771587	1.61844	22.6255	1.96851e-06	0.0015034
chr18	60350000	60375000	60450000	60475000	0.708436	0.335434	1.30882	1.52339	1.45556	0.00672309	25.5366	4.34069e-07	0.000483204
chr18	60350000	60375000	60600000	60625000	0.364952	0.236777	0.888127	0.82183	1.50624	-0.705078	17.5821	2.7516e-05	0.0097719
chr18	60350000	60375000	60500000	60525000	0.450823	0.453823	1.30882	1.36304	1.55801	-0.104361	29.3771	5.95764e-08	0.000104416
chr18	68175000	68200000	68275000	68300000	1.30953	1.0063	2.26706	2.66594	1.09959	0.886801	28.7967	8.03895e-08	0.000132151
chr18	82400000	82425000	82700000	82725000	0.343484	0.434091	0	0.0200446	-4.87212	-2.01963	30.9668	2.62479e-08	5.45374e-05
chr18	58650000	58675000	58775000	58800000	1.45981	1.51932	0.584294	0.641429	-1.27435	0.13816	23.7468	1.09875e-06	0.000965929
chr18	58650000	58675000	58750000	58775000	1.91063	1.59824	0.79464	0.761696	-1.16888	0.392608	23.5646	1.20787e-06	0.00103414
chr18	39625000	39650000	39950000	39975000	0.322016	0.355165	0.958242	0.902009	1.44657	-0.575611	18.2293	1.95838e-05	0.00777468
chr18	39625000	39650000	39875000	39900000	0.472291	0.394628	1.21533	1.28286	1.52717	-0.18871	26.5379	2.5842e-07	0.000332611
chr18	39625000	39650000	40025000	40050000	0.665501	0.789257	2.00997	1.52339	1.26525	0.353925	26.0445	3.33635e-07	0.000400703
chr18	39625000	39650000	40050000	40075000	0.257613	0.118388	0.724525	0.86192	2.08498	-0.921129	25.7362	3.91416e-07	0.000449252
chr18	39625000	39650000	39850000	39875000	0.429355	0.217046	1.0751	1.08241	1.74656	-0.443185	27.044	1.98875e-07	0.000268856
chr18	56475000	56500000	56800000	56825000	0.729904	0.611674	0.140231	0.240536	-1.77687	-1.06606	17.5218	2.84027e-05	0.00996861
chr18	74975000	75000000	75100000	75125000	4.91612	4.97232	3.08507	3.46772	-0.589491	2.05657	17.5249	2.83573e-05	0.00995773
chr18	72100000	72125000	72600000	72625000	0.0214678	0	0.350577	0.26058	4.56713	-2.35534	22.0323	2.68102e-06	0.00188819
chr18	70700000	70725000	70750000	70775000	5.21667	4.1436	3.15519	2.80625	-0.651017	1.95367	17.9012	2.32672e-05	0.00877787
chr18	55075000	55100000	55950000	55975000	0.536694	0.453823	0.163602	0.0400893	-2.30635	-1.54807	18.2313	1.9564e-05	0.00777468
chr18	12300000	12325000	12800000	12825000	0.0644033	0	0.303833	0.400893	3.40758	-2.1077	20.1173	7.28351e-06	0.00387396
chr18	58700000	58725000	58800000	58825000	1.58861	1.36147	0.771268	0.601339	-1.10845	0.170121	18.2594	1.92768e-05	0.00769916
chr18	69275000	69300000	69350000	69375000	1.54568	1.51932	0.677781	0.741652	-1.10366	0.225786	19.3052	1.11401e-05	0.00523944
chr18	39800000	39825000	39875000	39900000	1.48128	1.26281	2.54752	2.56571	0.90026	0.999556	22.0296	2.68475e-06	0.00188888
chr18	39800000	39825000	40000000	40025000	0.686968	0.848451	1.44905	1.70379	1.03599	0.2777	17.5366	2.81837e-05	0.00991192
chr18	39800000	39825000	40025000	40050000	0.644033	0.710331	2.12683	2.08464	1.62996	0.51048	48.601	3.13716e-12	2.82461e-08
chr18	23950000	23975000	24050000	24075000	1.15926	1.04576	2.40729	2.08464	1.02252	0.770962	24.0146	9.56068e-07	0.000867051
chr18	60375000	60400000	60450000	60475000	0.429355	0.41436	1.21533	0.982188	1.3697	-0.332675	19.3256	1.10221e-05	0.00520705
chr18	60375000	60400000	60425000	60450000	0.536694	0.690599	1.823	1.60357	1.4676	0.259041	33.1855	8.37728e-09	2.26725e-05
chr18	39675000	39700000	39900000	39925000	0.450823	0.295971	1.12184	0.982188	1.49344	-0.421853	21.0865	4.39009e-06	0.00269744
chr18	39675000	39700000	39875000	39900000	0.751372	0.532748	1.40231	1.40313	1.13189	0.0809612	18.1658	2.02484e-05	0.00796397
chr18	39675000	39700000	40000000	40025000	0.472291	0.41436	1.00499	1.60357	1.56677	-0.126635	26.4259	2.73849e-07	0.000346039
chr18	39675000	39700000	40025000	40050000	0.880178	0.769525	1.49579	1.84411	1.02473	0.363828	18.1051	2.0904e-05	0.00814618
chr18	39675000	39700000	39800000	39825000	0.944581	0.730062	1.89311	1.68375	1.09442	0.428259	21.5438	3.45841e-06	0.00227265
chr18	39675000	39700000	39850000	39875000	0.407887	0.41436	1.49579	1.26281	1.73429	-0.108802	34.8046	3.64505e-09	1.15966e-05
chr18	39675000	39700000	39975000	40000000	0.343484	0.513017	0.958242	1.20268	1.32777	-0.330225	17.9231	2.30017e-05	0.00869789
chr18	75575000	75600000	75625000	75650000	6.82675	6.72841	4.97819	4.14924	-0.575335	2.51476	19.235	1.15575e-05	0.00537515
chr18	39875000	39900000	40000000	40025000	0.622565	0.789257	1.72951	1.94433	1.37462	0.388674	32.2608	1.34803e-08	3.27515e-05
chr18	39875000	39900000	40025000	40050000	0.880178	0.848451	2.31381	1.78397	1.23573	0.571688	29.1285	6.77326e-08	0.000114486
chr18	55175000	55200000	56100000	56125000	0.407887	0.532748	0.116859	0.0601339	-2.40982	-1.61903	18.8218	1.43519e-05	0.00629766
chr18	14600000	14625000	14925000	14950000	0.279081	0.315703	0.0233718	0.0200446	-3.63223	-2.28702	17.8397	2.40317e-05	0.00895645
chr18	75925000	75950000	76300000	76325000	0.300549	0.315703	0.934871	1.22272	1.80583	-0.448146	28.826	7.91793e-08	0.000130785
chr18	75925000	75950000	76275000	76300000	0.343484	0.315703	0.958242	0.982188	1.55283	-0.542106	21.2505	4.02996e-06	0.00254658
chr18	79000000	79025000	79300000	79325000	0.214678	0.157851	0.958242	1.00223	2.38856	-0.692747	38.9193	4.41689e-10	1.94396e-06
chr18	66550000	66575000	66675000	66700000	1.22366	0.927376	2.08009	2.26504	1.02118	0.731149	23.0753	1.55781e-06	0.00126309
chr18	66550000	66575000	66650000	66675000	0.944581	0.868182	2.00997	1.96438	1.13142	0.566953	25.9276	3.54466e-07	0.000419997
chr18	81450000	81475000	81925000	81950000	0.880178	0.789257	0.163602	0.360804	-1.62691	-0.74292	18.8433	1.41906e-05	0.00624952
chr18	39600000	39625000	39900000	39925000	0.364952	0.256508	1.0751	0.841875	1.61775	-0.583267	21.4733	3.58795e-06	0.00233254
chr18	39600000	39625000	39875000	39900000	0.472291	0.41436	1.49579	0.962143	1.45605	-0.208469	22.094	2.59619e-06	0.00185307
chr18	39600000	39625000	39925000	39950000	0.214678	0.374897	0.934871	0.801786	1.53287	-0.693973	18.0573	2.14357e-05	0.0082715
chr18	81950000	81975000	82100000	82125000	1.43834	1.0655	0.537551	0.440982	-1.35412	-0.128195	20.9425	4.73268e-06	0.00285439
chr18	60475000	60500000	60700000	60725000	0.0429355	0.197314	0.514179	0.581295	2.13723	-1.41811	18.2177	1.97042e-05	0.00781251
chr18	56525000	56550000	56650000	56675000	5.77483	5.64318	3.8096	3.86862	-0.571301	2.26952	18.6511	1.56954e-05	0.00669188
chr18	56525000	56550000	56550000	56575000	6.07538	5.99835	4.01994	3.82853	-0.622457	2.3299	22.5868	2.00864e-06	0.0015237
chr18	56525000	56550000	56625000	56650000	4.78731	4.57769	2.47741	2.76616	-0.831456	1.88853	31.5403	1.95348e-08	4.34742e-05
chr18	56525000	56550000	56675000	56700000	3.79979	3.53192	1.91648	2.58576	-0.691488	1.58962	17.5711	2.7676e-05	0.00980092
chr18	81625000	81650000	81750000	81775000	1.73889	1.49959	0.65441	0.741652	-1.20316	0.270887	22.9956	1.62375e-06	0.00130427
chr18	12575000	12600000	12900000	12925000	0.085871	0.118388	0.560922	0.621384	2.49773	-1.37631	24.9767	5.80284e-07	0.000603763
chr18	66575000	66600000	66625000	66650000	1.78182	1.51932	2.54752	3.20714	0.810613	1.20409	19.2409	1.15217e-05	0.00536393
chr18	66575000	66600000	66675000	66700000	1.11632	0.927376	2.10346	2.00446	1.00789	0.65258	21.8123	3.00673e-06	0.00205966
chr18	66575000	66600000	66650000	66675000	1.45981	0.947108	2.38392	2.54567	1.0434	0.901761	25.5424	4.32777e-07	0.000482737
chr18	82200000	82225000	82550000	82575000	0.601097	0.710331	0.116859	0.200446	-2.00837	-1.13281	20.5127	5.92369e-06	0.00335539
chr18	82200000	82225000	82400000	82425000	1.18073	0.730062	0.327205	0.320714	-1.54614	-0.548424	19.0099	1.30039e-05	0.00586375
chr18	82200000	82225000	82450000	82475000	1.28807	1.16415	0.444064	0.380848	-1.57071	-0.207326	26.905	2.1371e-07	0.00028472
chr18	38350000	38375000	38500000	38525000	0.19321	0.0789257	0.65441	0.481071	2.05161	-1.37217	17.7033	2.58174e-05	0.00938646
chr18	78950000	78975000	79325000	79350000	0.085871	0.13812	0.607666	0.461027	2.20837	-1.47641	18.8894	1.38518e-05	0.00613957
chr18	69500000	69525000	69750000	69775000	0.751372	0.927376	0.327205	0.220491	-1.62718	-0.728477	19.257	1.14253e-05	0.00533351
chr18	68125000	68150000	68400000	68425000	1.20219	1.20362	2.38392	2.10469	0.894263	0.81346	19.2748	1.13193e-05	0.00528938
chr18	39850000	39875000	39950000	39975000	1.03045	1.26281	2.31381	2.22496	0.977635	0.802457	22.6393	1.95442e-06	0.00149659
chr18	39650000	39675000	39875000	39900000	0.515226	0.41436	1.72951	1.60357	1.83933	0.13398	45.8748	1.26055e-11	9.336e-08
chr18	39650000	39675000	40025000	40050000	0.57963	0.631405	1.96323	1.86415	1.65221	0.370042	45.0108	1.95952e-11	1.34297e-07
chr18	39650000	39675000	39800000	39825000	0.665501	0.651137	1.72951	1.26281	1.17216	0.148405	19.6956	9.08096e-06	0.00456557
chr18	56575000	56600000	56600000	56625000	9.20967	7.99122	4.81458	5.41205	-0.745284	2.78797	33.9417	5.67872e-09	1.66798e-05
chr18	56575000	56600000	56625000	56650000	5.56015	6.07728	3.15519	3.1871	-0.876048	2.1848	40.2154	2.27447e-10	1.08793e-06
chr18	81000000	81025000	81175000	81200000	0.837243	1.14442	2.33718	1.76393	1.03277	0.634765	20.8692	4.91734e-06	0.00293627
chr18	81000000	81025000	81900000	81925000	0.493758	0.947108	0.186974	0.180402	-1.96688	-0.992633	20.1592	7.12571e-06	0.00381012
chr3	130500000	130525000	130925000	130950000	3.56365	3.53192	2.1502	2.28509	-0.674825	1.55147	17.8779	2.3554e-05	0.0088316
chr3	97050000	97075000	97125000	97150000	2.44732	1.77583	1.00499	1.16259	-0.950038	0.71717	18.6031	1.60954e-05	0.00682918
chr3	101475000	101500000	101600000	101625000	2.64053	2.05207	1.21533	1.10246	-1.01575	0.846122	23.5881	1.19322e-06	0.00102734
chr3	101475000	101500000	101550000	101575000	3.02695	3.47273	2.10346	1.3029	-0.949335	1.33448	25.6058	4.18773e-07	0.000472053
chr3	101475000	101500000	101525000	101550000	3.47778	3.35434	1.89311	2.08464	-0.775321	1.46029	22.0441	2.6646e-06	0.0018824
chr3	86600000	86625000	86775000	86800000	0.729904	0.611674	1.2387	1.64366	1.11278	0.132675	17.8001	2.45375e-05	0.00909148
chr3	9825000	9850000	9900000	9925000	2.91962	3.11756	1.96323	1.52339	-0.801667	1.279	20.1818	7.04182e-06	0.0037893
chr3	144100000	144125000	144275000	144300000	2.25411	2.34804	1.2387	1.32295	-0.842027	0.879589	17.9483	2.26983e-05	0.00863133
chr3	137450000	137475000	137525000	137550000	1.30953	1.42066	3.13182	2.76616	1.10419	1.1302	35.0897	3.14859e-09	1.01582e-05
chr3	137450000	137475000	137625000	137650000	0.601097	0.710331	2.03334	1.38308	1.36343	0.275991	27.2654	1.77359e-07	0.000245383
chr3	137450000	137475000	137575000	137600000	0.794307	0.651137	1.9866	1.8842	1.42079	0.4453	35.9874	1.98599e-09	6.99705e-06
chr3	137450000	137475000	137500000	137525000	2.03944	2.3875	5.16516	4.77063	1.16009	1.85666	57.7608	2.96017e-14	4.91306e-10
chr3	137450000	137475000	137650000	137675000	0.944581	1.02603	1.9866	2.76616	1.27522	0.784239	34.0937	5.25222e-09	1.56608e-05
chr3	137450000	137475000	137475000	137500000	4.91612	4.20279	8.41384	7.15594	0.770529	2.63238	33.017	9.13588e-09	2.41098e-05
chr3	153175000	153200000	153425000	153450000	0.19321	0.177583	0.490807	0.841875	1.84773	-1.09417	17.884	2.34789e-05	0.0088166
chr3	101450000	101475000	101525000	101550000	2.81228	2.28884	1.19196	1.62362	-0.84175	1.02038	17.9942	2.21576e-05	0.0084882
chr3	121675000	121700000	121800000	121825000	2.12531	2.26911	0.981614	1.08241	-1.08538	0.735622	26.4244	2.74054e-07	0.000346039
chr3	121675000	121700000	121950000	121975000	0.493758	0.887914	0.186974	0.200446	-1.82597	-1.02249	17.7655	2.4987e-05	0.00921993
chr3	73375000	73400000	73725000	73750000	0	0.0197314	0.303833	0.240536	4.40869	-2.47846	19.3123	1.10987e-05	0.0052253
chr3	142200000	142225000	142250000	142275000	2.08237	1.95341	3.87971	3.7283	0.913912	1.55789	32.4253	1.23863e-08	3.05788e-05
chr3	107000000	107025000	107125000	107150000	0.987517	0.887914	2.19695	1.90424	1.12449	0.61001	25.9116	3.57412e-07	0.000422385
chr3	107475000	107500000	107575000	107600000	0.601097	0.572211	1.35556	1.42317	1.24282	0.0354316	21.4407	3.64936e-06	0.00236023
chr3	130875000	130900000	130900000	130925000	10.1757	10.655	7.05827	6.59469	-0.611567	3.11587	29.2815	6.25915e-08	0.000108322
chr3	137425000	137450000	137525000	137550000	1.331	1.08523	2.66438	2.20491	1.00799	0.888901	24.4344	7.68816e-07	0.000739593
chr3	137425000	137450000	137500000	137525000	1.28807	1.3812	2.68775	2.50558	0.955109	1.00004	24.8304	6.26039e-07	0.000636937
chr3	137425000	137450000	137475000	137500000	1.91063	2.0126	3.31879	4.06906	0.91691	1.51991	30.0042	4.31111e-08	8.14974e-05
chr3	100800000	100825000	101475000	101500000	0.622565	0.572211	0.233718	0.0601339	-2.05657	-1.26671	18.5934	1.61779e-05	0.00684674
chr3	97000000	97025000	97100000	97125000	3.69245	4.0844	2.59427	2.32518	-0.665648	1.68772	18.1821	2.00761e-05	0.00791536
chr3	97000000	97025000	97125000	97150000	4.12181	4.69608	2.47741	2.34522	-0.873833	1.79107	32.2621	1.34713e-08	3.27515e-05
chr3	36925000	36950000	37075000	37100000	2.16824	2.24938	1.02836	1.22272	-0.964702	0.780388	21.6692	3.23958e-06	0.00218334
chr3	152950000	152975000	153150000	153175000	0.257613	0.217046	0.79464	0.761696	1.70495	-0.877614	19.5832	9.63111e-06	0.00476968
chr3	97025000	97050000	97075000	97100000	3.82126	3.17676	1.96323	1.74388	-0.917243	1.44458	28.4894	9.4213e-08	0.000150041
chr3	97025000	97050000	97100000	97125000	4.05741	3.47273	2.38392	1.94433	-0.803054	1.58909	23.6792	1.13805e-06	0.00099036
chr3	148400000	148425000	148575000	148600000	0.966049	0.670868	0.186974	0.200446	-2.05542	-0.858081	25.5457	4.32024e-07	0.000482679
chr3	148400000	148425000	148500000	148525000	1.03045	1.08523	0.280461	0.200446	-2.14144	-0.519846	36.0967	1.87768e-09	6.71855e-06
chr3	148400000	148425000	148525000	148550000	1.11632	0.690599	0.163602	0.320714	-1.85379	-0.690688	23.1058	1.53324e-06	0.00124979
chr3	121125000	121150000	121150000	121175000	5.83923	5.42614	4.04332	3.30737	-0.620781	2.23194	19.597	9.5617e-06	0.00474736
chr3	121125000	121150000	121175000	121200000	4.05741	3.88709	2.50078	2.18487	-0.765314	1.67971	23.9946	9.66055e-07	0.000873949
chr3	101300000	101325000	101375000	101400000	2.55466	3.03864	1.6594	1.42317	-0.867096	1.14896	21.5722	3.40759e-06	0.0022516
chr3	142225000	142250000	142275000	142300000	1.82476	2.40723	4.23029	3.12696	0.784878	1.54986	19.769	8.73892e-06	0.00444546
chr3	9875000	9900000	9925000	9950000	3.71392	3.84763	2.33718	2.22496	-0.730735	1.6224	21.6697	3.23861e-06	0.00218334
chr3	102850000	102875000	102900000	102925000	3.84273	3.68977	2.1502	2.36527	-0.733379	1.61403	21.5871	3.38116e-06	0.00224216
chr3	59000000	59025000	59050000	59075000	3.62805	3.65031	2.19695	2.38531	-0.664	1.59171	17.6686	2.62929e-05	0.00949646
chr3	59000000	59025000	59025000	59050000	5.2596	4.47903	3.2253	2.98665	-0.648464	2.01162	19.5413	9.8449e-06	0.0048324
chr3	36975000	37000000	37200000	37225000	1.35247	1.22335	0.303833	0.701563	-1.31966	-0.0784804	19.9059	8.13495e-06	0.00421562
chr3	107500000	107525000	107650000	107675000	1.56715	1.85475	3.17856	3.52786	0.969267	1.36189	31.3694	2.1332e-08	4.66142e-05
chr3	69025000	69050000	69400000	69425000	0.0429355	0.0789257	0.584294	0.661473	3.28675	-1.39581	35.7566	2.23572e-09	7.73833e-06
chr3	152400000	152425000	153200000	153225000	0.0644033	0.197314	0.677781	0.521161	2.14137	-1.31622	19.8094	8.55616e-06	0.00437842
chr3	107575000	107600000	107650000	107675000	1.67449	1.77583	2.99159	3.02674	0.800835	1.26534	21.1221	4.30926e-06	0.00266083
chr3	148300000	148325000	148575000	148600000	0.923114	0.808988	0.210346	0.220491	-1.98985	-0.766532	26.8572	2.19056e-07	0.000290158
chr3	115500000	115525000	115650000	115675000	5.21667	5.22882	3.31879	3.58799	-0.593843	2.13327	18.7017	1.52846e-05	0.00657168
chr3	130700000	130725000	130925000	130950000	3.22016	3.31488	1.93986	2.02451	-0.719223	1.41878	18.7049	1.5259e-05	0.00656884
chr3	54325000	54350000	54500000	54525000	0.901646	0.611674	0.163602	0.26058	-1.79648	-0.91462	19.3496	1.08841e-05	0.00516311
chr3	19800000	19825000	19900000	19925000	1.63155	1.40093	0.373948	0.661473	-1.5198	0.0948961	30.0789	4.14816e-08	7.93079e-05
chr3	9675000	9700000	9700000	9725000	3.84273	4.12387	2.61764	2.34522	-0.687303	1.71352	19.8046	8.57759e-06	0.00438203
chr3	136100000	136125000	136300000	136325000	1.07339	0.868182	0.303833	0.420938	-1.39791	-0.486471	17.5396	2.81382e-05	0.00990858
chr3	69225000	69250000	69500000	69525000	0.214678	0.217046	0.701153	0.741652	1.72995	-0.980701	18.6228	1.59306e-05	0.00677539
chr3	121650000	121675000	121800000	121825000	3.67099	3.78843	1.96323	1.50335	-1.11515	1.47491	42.748	6.22657e-11	3.69585e-07
chr3	121650000	121675000	121750000	121775000	1.20219	1.30227	0.467435	0.420938	-1.49571	-0.157427	25.6883	4.01253e-07	0.000457082
chr3	121650000	121675000	121925000	121950000	0.515226	0.532748	0.140231	0.0601339	-2.39477	-1.48478	20.7334	5.27872e-06	0.00309044
chr3	121650000	121675000	122000000	122025000	0.837243	0.710331	0.233718	0.220491	-1.75671	-0.872265	20.1018	7.34293e-06	0.00389504
chr3	121650000	121675000	121975000	122000000	0.901646	0.868182	0.116859	0.280625	-2.1024	-0.756594	29.0222	7.15545e-08	0.000120356
chr3	121650000	121675000	121700000	121725000	1.97503	2.17046	0.958242	1.00223	-1.07808	0.65676	24.7221	6.62188e-07	0.000664392
chr3	121650000	121675000	121775000	121800000	1.76036	1.47986	0.631038	0.56125	-1.44047	0.207841	30.4628	3.4033e-08	6.78478e-05
chr3	121025000	121050000	121050000	121075000	6.01097	5.54453	3.8096	3.96884	-0.568251	2.28709	18.1415	2.05083e-05	0.00802922
chr3	104775000	104800000	104950000	104975000	0.944581	1.0063	0.350577	0.30067	-1.58295	-0.518973	21.8414	2.96136e-06	0.00203567
chr3	93250000	93275000	93300000	93325000	0.987517	1.04576	1.89311	1.94433	0.914201	0.589807	17.5853	2.74707e-05	0.00976086
chr3	68575000	68600000	68900000	68925000	0.815775	0.631405	1.93986	1.24277	1.12709	0.245216	18.1915	1.99768e-05	0.00788515
chr3	68575000	68600000	69350000	69375000	0	0.0591942	0.584294	0.280625	3.68719	-1.91758	25.8857	3.62244e-07	0.000425387
chr3	101325000	101350000	101375000	101400000	2.83374	3.78843	1.91648	1.76393	-0.853628	1.39333	22.6769	1.91661e-06	0.00147711
chr3	137650000	137675000	137675000	137700000	3.69245	3.61085	6.33375	6.21384	0.780258	2.32095	35.3069	2.81632e-09	9.32616e-06
chr3	137650000	137675000	137700000	137725000	1.41687	1.7561	3.03833	3.40759	1.02026	1.28871	32.6849	1.08373e-08	2.75446e-05
chr3	137650000	137675000	137800000	137825000	1.20219	1.59824	3.13182	2.50558	0.996072	1.09842	26.1866	3.09965e-07	0.000381425
chr3	101075000	101100000	101525000	101550000	0.794307	0.730062	0.163602	0.220491	-1.95928	-0.930521	23.1559	1.49385e-06	0.00122493
chr3	153150000	153175000	153425000	153450000	0.19321	0.197314	0.79464	0.701563	1.91925	-0.97852	22.1872	2.47313e-06	0.00179029
chr3	152900000	152925000	153200000	153225000	0.171742	0.0789257	0.841384	0.581295	2.48868	-1.15048	28.2231	1.08109e-07	0.000166706
chr3	68800000	68825000	68825000	68850000	7.42784	5.7813	9.933	9.78179	0.580152	3.04683	20.64	5.54258e-06	0.00318951
chr3	121000000	121025000	121150000	121175000	2.42586	2.13099	1.09847	1.36304	-0.876553	0.850755	18.4366	1.75653e-05	0.00725561
chr3	37100000	37125000	38025000	38050000	0.0214678	0.0591942	0.327205	0.380848	3.03407	-2.07567	18.432	1.76075e-05	0.00726434
chr3	37100000	37125000	37200000	37225000	3.49924	2.97944	1.72951	2.10469	-0.746349	1.39337	18.5541	1.65148e-05	0.00695303
chr3	59025000	59050000	59525000	59550000	0.923114	0.907645	0.210346	0.280625	-1.87436	-0.668591	26.1544	3.15172e-07	0.00038572
chr3	104025000	104050000	104100000	104125000	1.11632	1.42066	2.1502	2.48554	0.867795	0.87477	18.3501	1.83805e-05	0.00745156
chr3	135275000	135300000	135325000	135350000	1.95357	2.56508	3.73948	3.56795	0.686378	1.58202	17.5926	2.73656e-05	0.00974181
chr3	130800000	130825000	130900000	130925000	6.22565	6.05754	3.9732	4.34969	-0.558018	2.37861	18.3166	1.87069e-05	0.00756171
chr3	130800000	130825000	130850000	130875000	9.05939	10.2406	6.07666	5.87308	-0.693541	2.97511	33.3573	7.66908e-09	2.1473e-05
chr3	130800000	130825000	130875000	130900000	5.96804	5.93916	3.57588	3.46772	-0.757981	2.25896	32.2669	1.34386e-08	3.27515e-05
chr3	130800000	130825000	130825000	130850000	12.2152	12.6084	8.46058	7.91763	-0.601687	3.37134	31.2758	2.23855e-08	4.84225e-05
chr3	69050000	69075000	69475000	69500000	0.171742	0.335434	0.958242	0.761696	1.72944	-0.755864	21.1052	4.34745e-06	0.00267841
chr3	69325000	69350000	69500000	69525000	0.429355	0.473554	1.16859	1.16259	1.36083	-0.2425	20.7995	5.09958e-06	0.00301374
chr3	58950000	58975000	59275000	59300000	0.429355	0.55248	0.116859	0.0601339	-2.47119	-1.57338	20.2027	6.96531e-06	0.00375546
chr3	137475000	137500000	137500000	137525000	4.35796	4.36064	8.18012	7.23612	0.819161	2.60029	40.9262	1.5809e-10	7.91926e-07
chr3	37650000	37675000	37725000	37750000	2.01797	1.51932	2.99159	3.24723	0.825731	1.3102	21.5821	3.39006e-06	0.00224414
chr3	142175000	142200000	142250000	142275000	1.45981	1.12469	2.54752	2.96661	1.10162	1.04337	31.8539	1.66214e-08	3.84826e-05
chr3	103225000	103250000	103525000	103550000	2.33999	2.05207	1.12184	1.20268	-0.911403	0.787857	19.4023	1.0588e-05	0.00507244
chr3	142150000	142175000	142325000	142350000	1.09486	0.947108	2.05672	1.82406	0.92391	0.598611	17.7247	2.55287e-05	0.0093258
chr3	142150000	142175000	142250000	142275000	1.88916	2.32831	3.66937	3.96884	0.854192	1.58609	27.7166	1.40452e-07	0.000204743
chr3	107550000	107575000	107625000	107650000	1.63155	1.16415	2.40729	2.78621	0.903248	1.02442	21.0354	4.50873e-06	0.00274827
chr3	107550000	107575000	107650000	107675000	1.13779	1.49959	2.54752	2.54567	0.94229	0.978054	23.1699	1.48299e-06	0.00121784
chr3	107550000	107575000	107600000	107625000	1.9321	1.73636	3.50577	3.64813	0.966002	1.45435	33.7473	6.27545e-09	1.79727e-05
chr3	9475000	9500000	9575000	9600000	2.72641	2.92025	1.51916	1.60357	-0.852556	1.16487	22.0591	2.64385e-06	0.00187278
chr3	55525000	55550000	55575000	55600000	1.07339	0.887914	1.84637	1.90424	0.938608	0.550033	17.7858	2.47215e-05	0.00914491
chr3	148325000	148350000	148600000	148625000	0.923114	0.986571	0.327205	0.320714	-1.55376	-0.541254	20.8375	4.99937e-06	0.00296597
chr3	148325000	148350000	148525000	148550000	0.85871	0.55248	0.163602	0.180402	-2.00888	-1.04803	21.1059	4.34593e-06	0.00267841
chr3	100775000	100800000	101525000	101550000	0.751372	0.927376	0.163602	0.240536	-2.02655	-0.808817	26.4666	2.6813e-07	0.00034106
chr3	148150000	148175000	148625000	148650000	0.622565	0.670868	0.0233718	0.180402	-2.56661	-1.23693	27.0878	1.94424e-07	0.000263355
chr3	130825000	130850000	130900000	130925000	7.1917	7.65579	3.50577	4.24946	-0.931387	2.51244	48.7473	2.91164e-12	2.68815e-08
chr3	130825000	130850000	130850000	130875000	17.4318	15.6865	9.32534	8.23835	-0.916629	3.6689	66.3012	3.87023e-16	9.69366e-12
chr3	130825000	130850000	130875000	130900000	8.5871	8.12934	5.28202	5.19156	-0.674079	2.77515	31.5971	1.89708e-08	4.24937e-05
chr3	101425000	101450000	101600000	101625000	2.46879	1.79556	0.841384	1.18263	-1.05574	0.696514	21.861	2.93133e-06	0.00202007
chr3	68700000	68725000	68800000	68825000	1.03045	0.808988	2.40729	2.16482	1.31334	0.708146	36.6527	1.41167e-09	5.19966e-06
chr3	68700000	68725000	68875000	68900000	0.987517	1.46012	2.29043	2.26504	0.886526	0.839132	18.3126	1.87467e-05	0.00756252
chr3	107525000	107550000	107650000	107675000	0.837243	1.22335	2.43066	2.28509	1.18242	0.790095	31.0964	2.45529e-08	5.13252e-05
chr3	152600000	152625000	153250000	153275000	0.0214678	0	0.303833	0.280625	4.50831	-2.39605	21.1317	4.28766e-06	0.00265463
chr3	148425000	148450000	148500000	148525000	1.65302	1.7561	0.607666	0.801786	-1.26066	0.32883	26.0705	3.29173e-07	0.000397037
chr3	148425000	148450000	148525000	148550000	1.54568	1.57851	0.631038	0.621384	-1.31616	0.192666	26.1823	3.10658e-07	0.000381471
chr3	148425000	148450000	148475000	148500000	2.31852	2.0126	1.30882	0.942098	-0.953016	0.756118	19.8487	8.38219e-06	0.00430692
chr3	37050000	37075000	37100000	37125000	3.39191	2.90052	1.37893	1.92429	-0.914336	1.29279	24.9345	5.93118e-07	0.000612031
chr3	152575000	152600000	153225000	153250000	0.0429355	0.0986571	0.467435	0.661473	2.93847	-1.48073	28.3704	1.00183e-07	0.000156473
chr3	75475000	75500000	75500000	75525000	7.36344	6.98492	5.09505	4.40982	-0.597384	2.58691	21.7403	3.12161e-06	0.00211939
chr3	86525000	86550000	86850000	86875000	0.0644033	0.0986571	0.327205	0.581295	2.44567	-1.68735	18.2929	1.8941e-05	0.00760632
chr3	100850000	100875000	101500000	101525000	0.343484	0.473554	0.0233718	0.100223	-2.6222	-1.82016	18.3985	1.79195e-05	0.00735123
chr3	100850000	100875000	101525000	101550000	0.407887	0.591942	0.0934871	0.120268	-2.19268	-1.50893	17.5427	2.8092e-05	0.00990204
chr3	101675000	101700000	101825000	101850000	0.107339	0.217046	0.701153	0.56125	1.92045	-1.20671	18.2545	1.9327e-05	0.00770825
chr3	101675000	101700000	101800000	101825000	0.257613	0.157851	0.724525	0.761696	1.83898	-0.964614	20.6537	5.50312e-06	0.00317859
chr3	101050000	101075000	101525000	101550000	0.837243	0.730062	0.257089	0.240536	-1.64543	-0.831232	18.5703	1.63752e-05	0.00690692
chr3	37625000	37650000	37750000	37775000	0.622565	0.749794	1.68277	1.68375	1.28711	0.287864	27.0125	2.02143e-07	0.000272739
chr3	154050000	154075000	154825000	154850000	0.0214678	0	0.280461	0.220491	4.28372	-2.56577	17.5487	2.80044e-05	0.00988673
chr3	147875000	147900000	148400000	148425000	0	0.0197314	0.257089	0.26058	4.3428	-2.52273	18.4197	1.77218e-05	0.00729511
chr3	101400000	101425000	101600000	101625000	3.43484	3.3938	1.79963	1.50335	-1.05354	1.36783	37.0129	1.17353e-09	4.49279e-06
chr3	101400000	101425000	101550000	101575000	2.40439	2.26911	1.12184	0.962143	-1.1685	0.796469	31.3794	2.12224e-08	4.6479e-05
chr3	101400000	101425000	101500000	101525000	1.97503	2.32831	1.00499	1.22272	-0.943327	0.752339	19.87	8.28893e-06	0.00427823
chr3	101400000	101425000	101525000	101550000	2.5976	2.24938	0.911499	0.86192	-1.44787	0.768894	45.1287	1.845e-11	1.29016e-07
chr3	130750000	130775000	130775000	130800000	7.66399	7.02438	5.2119	4.81071	-0.552382	2.63756	19.3826	1.06978e-05	0.00510637
chr3	148525000	148550000	148550000	148575000	3.67099	2.90052	1.70614	2.0646	-0.790303	1.39701	19.9475	7.9596e-06	0.00414866
chr3	148375000	148400000	148500000	148525000	1.30953	0.828719	0.210346	0.30067	-2.03175	-0.496315	31.2973	2.21382e-08	4.81024e-05
chr3	148450000	148475000	148500000	148525000	2.23265	2.36777	1.09847	1.1225	-1.04893	0.811518	26.117	3.21347e-07	0.000390369
chr3	68925000	68950000	69150000	69175000	0.300549	0.434091	1.14522	1.14254	1.62316	-0.335719	26.3466	2.85314e-07	0.000358287
chr3	101175000	101200000	101250000	101275000	3.67099	3.80816	2.22032	2.34522	-0.710013	1.61374	20.396	6.29615e-06	0.00350157
chr3	130850000	130875000	130900000	130925000	8.56564	7.89257	5.32876	5.29179	-0.630906	2.76914	27.1375	1.89488e-07	0.000257683
chr3	130850000	130875000	130875000	130900000	12.4298	12.8254	7.82954	6.97554	-0.77338	3.33114	47.9955	4.27192e-12	3.67804e-08
chr3	153225000	153250000	153600000	153625000	0.0644033	0.118388	0.444064	0.481071	2.29435	-1.66008	17.752	2.51647e-05	0.00925379
chr3	153225000	153250000	153450000	153475000	0.300549	0.355165	1.00499	1.02228	1.61715	-0.498621	23.5511	1.21638e-06	0.00103949
chr3	153225000	153250000	153375000	153400000	0.493758	0.27624	1.26208	1.34299	1.76685	-0.187156	33.2649	8.04226e-09	2.21285e-05
chr3	85375000	85400000	85675000	85700000	0.0429355	0.0591942	0.420692	0.501116	3.10657	-1.75952	25.611	4.17662e-07	0.000471606
chr3	153200000	153225000	153400000	153425000	0.0644033	0.177583	0.631038	0.661473	2.37006	-1.24423	25.0809	5.49734e-07	0.00057809
chr3	153200000	153225000	153375000	153400000	0.128807	0.197314	0.677781	0.601339	1.94067	-1.1897	19.1819	1.18835e-05	0.00548604
chr3	68725000	68750000	68800000	68825000	1.30953	2.11126	3.31879	3.16705	0.911938	1.32981	24.2817	8.32244e-07	0.000785795
chr3	68725000	68750000	68900000	68925000	1.05192	1.44039	2.64101	2.16482	0.933677	0.893815	20.6163	5.61173e-06	0.00321704
chr3	68725000	68750000	68825000	68850000	1.8677	2.19019	3.94983	3.64813	0.898446	1.55968	30.6003	3.17039e-08	6.37581e-05
chr3	38750000	38775000	38800000	38825000	0.644033	0.749794	1.26208	1.84411	1.16077	0.223995	19.8123	8.543e-06	0.00437331
chr3	75425000	75450000	75525000	75550000	2.31852	2.3875	1.37893	1.26281	-0.835752	0.913831	18.0441	2.15845e-05	0.00831491
chr3	101500000	101525000	101600000	101625000	2.76934	2.50589	1.0751	1.08241	-1.28586	0.931781	40.8224	1.66714e-10	8.26114e-07
chr3	101500000	101525000	101550000	101575000	4.10034	3.17676	2.10346	2.0646	-0.800116	1.53929	22.2408	2.4051e-06	0.00175209
chr3	101500000	101525000	101875000	101900000	0	0	0.39732	0.240536	6.9213	-2.35425	28.9823	7.30429e-08	0.00012256
chr3	101500000	101525000	101525000	101550000	6.33299	6.61002	3.94983	3.96884	-0.708906	2.39647	29.9723	4.38257e-08	8.24767e-05
chr3	89450000	89475000	89475000	89500000	6.71941	6.62976	4.27703	4.6704	-0.574046	2.49144	20.3725	6.37392e-06	0.00353056
chr3	55200000	55225000	55250000	55275000	0.708436	0.710331	1.58928	1.58353	1.15799	0.243612	21.7027	3.18343e-06	0.00215393
chr3	58975000	59000000	59025000	59050000	2.81228	3.33461	1.89311	1.70379	-0.778902	1.31304	19.5261	9.92367e-06	0.00485978
chr3	58975000	59000000	59550000	59575000	1.09486	0.986571	0.420692	0.340759	-1.45178	-0.402681	20.2674	6.73376e-06	0.00367321
chr3	87525000	87550000	87650000	87675000	0.880178	0.986571	2.05672	1.70379	0.999949	0.526255	19.408	1.05565e-05	0.00506348
chr3	148350000	148375000	148575000	148600000	0.536694	0.651137	0.140231	0.140313	-2.0647	-1.27061	19.4416	1.03722e-05	0.00499595
chr3	148350000	148375000	148550000	148575000	0.729904	0.670868	0.140231	0.180402	-2.09635	-1.06626	23.3945	1.31955e-06	0.00111043
chr3	101525000	101550000	101600000	101625000	3.02695	2.48616	1.68277	1.50335	-0.791087	1.15	17.9936	2.21652e-05	0.00848876
chr3	101525000	101550000	101575000	101600000	4.27208	3.98575	2.1502	2.20491	-0.920178	1.67918	34.6379	3.97089e-09	1.25025e-05
chr3	101525000	101550000	101550000	101575000	6.5906	5.91942	4.06669	3.86862	-0.656504	2.36667	24.3639	7.97501e-07	0.000760346
chr3	37025000	37050000	37075000	37100000	3.97154	3.35434	1.49579	2.10469	-1.00929	1.47694	32.9439	9.48549e-09	2.47949e-05
chr3	68500000	68525000	69350000	69375000	0.0429355	0.0789257	0.490807	0.420938	2.83096	-1.75759	22.6553	1.93823e-06	0.00148915
chr3	55175000	55200000	55275000	55300000	0.515226	0.591942	1.19196	1.38308	1.21541	-0.0591012	19.0319	1.28552e-05	0.00581381
chr3	59200000	59225000	59500000	59525000	0.751372	0.631405	0.186974	0.220491	-1.73962	-1.01838	17.7046	2.58001e-05	0.00938513
chr3	142975000	143000000	143900000	143925000	0.472291	0.434091	0.0467435	0.100223	-2.54725	-1.69072	19.6988	9.06606e-06	0.00456141
chr3	151975000	152000000	152900000	152925000	0.38642	0.335434	0.0467435	0.0400893	-2.98595	-2.01727	18.736	1.50124e-05	0.00648904
chr3	19300000	19325000	19575000	19600000	0	0.0789257	0.537551	0.30067	3.25975	-1.91901	22.7097	1.88417e-06	0.00146395
chr3	107600000	107625000	107625000	107650000	3.9286	2.78213	5.93643	5.21161	0.734186	2.16789	22.9493	1.66334e-06	0.00132679
chr3	107600000	107625000	107650000	107675000	1.9965	1.71663	3.85634	3.60804	1.00754	1.49869	37.0087	1.17603e-09	4.49279e-06
chr3	101550000	101575000	101575000	101600000	7.59959	7.14277	4.44064	3.82853	-0.837537	2.53604	41.1828	1.38639e-10	7.07352e-07
chr3	101275000	101300000	101350000	101375000	2.23265	2.72294	1.09847	1.52339	-0.908143	0.962271	20.1439	7.18279e-06	0.00383305
chr3	121050000	121075000	121175000	121200000	2.55466	2.46643	1.33219	1.26281	-0.952394	0.964715	23.9911	9.67815e-07	0.000874364
chr3	101100000	101125000	101475000	101500000	0.644033	0.907645	0.303833	0.180402	-1.69688	-0.84638	18.5018	1.69741e-05	0.00709222
chr3	106900000	106925000	107350000	107375000	0.0214678	0.13812	0.39732	0.601339	2.58146	-1.59229	21.1261	4.30027e-06	0.00266004
chr3	68750000	68775000	68800000	68825000	3.95007	3.55165	5.67934	5.57241	0.585861	2.23984	18.945	1.34542e-05	0.00602099
chr3	68750000	68775000	68825000	68850000	3.73539	3.68977	5.2119	6.21384	0.625955	2.24893	20.2486	6.80016e-06	0.00369595
chr3	148500000	148525000	148550000	148575000	1.9965	1.49959	0.771268	0.922054	-1.03196	0.426636	18.3666	1.82224e-05	0.00741585
chr3	9800000	9825000	9900000	9925000	2.12531	2.48616	1.09847	1.28286	-0.94845	0.847841	21.4489	3.63379e-06	0.00235382
chr3	101375000	101400000	101600000	101625000	2.85521	2.42696	1.44905	1.56348	-0.803457	1.08452	18.1641	2.02667e-05	0.00796397
chr12	35500000	35525000	35700000	35725000	0.257613	0.13812	0.864755	0.741652	2.01722	-0.903491	24.9544	5.87038e-07	0.00060895
chr12	35500000	35525000	35725000	35750000	0.300549	0.177583	0.584294	1.08241	1.81775	-0.788626	20.7699	5.17912e-06	0.00305261
chr12	79325000	79350000	79425000	79450000	0.536694	0.572211	1.21533	1.38308	1.22726	-0.0505952	19.593	9.58214e-06	0.00475165
chr12	35450000	35475000	35750000	35775000	0.19321	0.295971	0.841384	0.741652	1.66976	-0.850134	19.0354	1.28319e-05	0.005809
chr12	35450000	35475000	35675000	35700000	0.279081	0.295971	0.911499	1.40313	2.00941	-0.388899	34.4072	4.47075e-09	1.37473e-05
chr12	35450000	35475000	35775000	35800000	0.322016	0.473554	1.09847	0.962143	1.35434	-0.414326	17.8119	2.43853e-05	0.00904482
chr12	35450000	35475000	35575000	35600000	0.472291	0.41436	1.37893	1.10246	1.4754	-0.193771	24.324	8.14195e-07	0.000773525
chr12	35450000	35475000	35550000	35575000	0.729904	0.611674	1.35556	1.66371	1.17744	0.175121	20.7584	5.21021e-06	0.00306335
[truncated: 1,933 more rows]
