# Supplementary material for: Foxp3 orchestrates reorganization of chromatin architecture to establish regulatory T cell identity
Source: Nat Commun. 2023 Nov 6;14:6943. doi: 10.1038/s41467-023-42647-y (PMC10628232; doi:10.1038/s41467-023-42647-y)
Supplement: Supplementary file 6 — Supplementary Data 3 [file 41467_2023_42647_MOESM6_ESM.xlsx]

## Sheet: edgeR_output.FDR05_2fold
Ensembl ID	chr	start	end	strand	gene name	logFC	logCPM	LR	p-value	fdr	WT1	WT2	KIKO1	KIKO2		P-values are from edgeR quasi-likelihood F-test
ENSMUSG00000000266.5	chrX	137199138	137302254	+	Mid2	-4.25643	0.894408	16.146	0.000517151	0.00740943	1.92696	3.13185	0.221552	0		FDR are corrected p-values from Benjamini-Hochberg
ENSMUSG00000000278.9	chr11	88785334	88816779	-	Scpep1	1.16324	3.85157	19.7147	0.000178711	0.00314765	9.52144	8.73622	21.4906	19.5773
ENSMUSG00000000386.8	chr16	97668642	97684514	-	Mx1	-1.19182	3.01718	10.5621	0.00345454	0.0322595	10.7683	9.39556	4.6526	4.17942
ENSMUSG00000000686.11	chr11	77328623	77352109	+	Abhd15	3.95727	0.840927	23.892	5.7781e-05	0.00127661	0.226701	0.164834	3.32329	3.51952
ENSMUSG00000000732.7	chr10	77532105	77546000	+	Icosl	-1.55255	4.42257	43.2627	9.15436e-07	4.20133e-05	32.8716	26.5383	10.413	9.89864
ENSMUSG00000000782.8	chr11	52065873	52096681	-	Tcf7	1.3534	10.3913	307.288	5.02936e-15	4.05582e-12	753.214	759.557	1932.82	1932.43
ENSMUSG00000000869.6	chr11	53416484	53432171	-	Il4	2.71751	1.86046	23.2137	6.8894e-05	0.00145114	1.02015	0.989006	7.75433	5.71921
ENSMUSG00000001403.7	chr2	164595398	164604322	+	Ube2c	1.03276	3.75323	14.4483	0.000890364	0.0115282	8.61463	9.56039	20.1613	16.9377
ENSMUSG00000001768.9	chr2	145610470	145713352	+	Rin2	-2.64431	3.14831	39.1066	1.98346e-06	7.82981e-05	12.8086	13.6812	3.10173	1.09985
ENSMUSG00000002233.6	chr3	104591929	104597377	+	Rhoc	-1.81883	3.94233	42.3094	1.08819e-06	4.7619e-05	22.5567	21.0988	5.53881	6.81906
ENSMUSG00000002324.7	chr14	56236874	56244232	+	Rec8	-1.55788	3.35536	16.9786	0.000399935	0.00601234	15.189	12.0329	2.43708	6.81906
ENSMUSG00000002365.8	chr17	5841346	5931946	+	Snx9	-1.56683	4.25734	30.2965	1.23818e-05	0.000368839	28.2243	24.7251	12.4069	5.49924
ENSMUSG00000002578.8	chr10	128067899	128083047	-	Ikzf4	-1.07664	7.13958	101.923	4.91622e-10	7.20833e-08	186.235	192.032	90.8365	88.4278
ENSMUSG00000002602.9	chr7	26542292	26573724	-	Axl	-1.98242	5.01178	97.2248	7.74039e-10	1.09236e-07	51.5744	45.1646	13.2931	11.2185
ENSMUSG00000002980.8	chr7	20341480	20356365	-	Bcam	-2.28671	2.79082	27.3196	2.46986e-05	0.000638095	10.4282	9.06589	1.99397	1.97973
ENSMUSG00000003032.7	chr4	55540013	55545347	-	Klf4	-1.75379	4.54203	57.6844	8.7778e-08	6.03783e-06	34.2318	32.802	8.41899	11.4384
ENSMUSG00000003153.4	chr6	122677827	122751658	-	Slc2a3	-1.8328	6.84755	242.801	6.53531e-14	3.20798e-11	172.746	179.834	49.4062	49.4932
ENSMUSG00000003206.6	chr17	56092046	56096444	+	Ebi3	-2.62195	3.44999	55.0702	1.2986e-07	7.96806e-06	17.5693	15.1648	2.65863	2.63964
ENSMUSG00000003352.7	chr15	98462651	98474961	+	Cacnb3	2.41001	2.29334	24.291	5.21662e-05	0.00118264	2.04031	1.15384	7.08968	10.5585
ENSMUSG00000003378.8	chr7	25794872	25857388	-	Grik5	-1.28763	5.72004	65.559	2.90333e-08	2.3926e-06	76.1715	68.5711	26.3647	32.9955
ENSMUSG00000003452.9	chr6	149357506	149511851	+	Bicd1	-3.13132	2.65036	21.9652	9.5931e-05	0.00189678	4.30732	15.8241	1.99397	0.21997
ENSMUSG00000003949.8	chr11	90197849	90252231	-	Hlf	2.46391	2.40901	25.5889	3.76393e-05	0.000902225	1.02015	2.63735	9.52675	9.89864
ENSMUSG00000004328.8	chr7	17616856	17647776	-	Hif3a	-1.87728	1.90664	10.1666	0.00400619	0.0362129	3.85391	6.09887	1.55087	1.09985
ENSMUSG00000004552.10	chr1	133534883	133572080	+	Ctse	3.30992	8.27454	1026.55	5.9926e-21	6.76564e-17	53.5014	61.4832	576.479	558.943
ENSMUSG00000004698.8	chr12	34732451	35213754	-	Hdac9	-3.65604	1.15345	17.4336	0.000348377	0.00534399	2.49371	3.62635	0.221552	0.21997
ENSMUSG00000004933.10	chr10	80715680	80726110	+	Matk	-1.04576	5.87316	50.2587	2.76823e-07	1.51715e-05	80.8189	73.0216	39.8794	34.7552
ENSMUSG00000005125.6	chr15	66760883	66801202	-	Ndrg1	-1.11992	5.24866	36.9111	3.04943e-06	0.000114	56.7886	43.0218	23.7061	22.4369
ENSMUSG00000005233.9	chr2	69031952	69044251	-	Spc25	1.63514	2.13363	11.3246	0.00261132	0.0264174	1.81361	2.63735	7.31123	6.37912
ENSMUSG00000005696.5	chrX	39855630	39876874	+	Sh2d1a	-1.49539	5.36832	75.4289	8.28525e-09	7.99491e-07	55.6551	61.648	21.269	20.2372
ENSMUSG00000005802.6	chr2	122506969	122528399	-	Slc30a4	1.68928	3.51469	27.9283	2.13737e-05	0.000578614	7.25443	3.79119	18.832	17.8175
ENSMUSG00000005947.5	chr11	72904085	72960948	+	Itgae	-3.30316	7.24438	655.903	1.02139e-18	5.76577e-15	276.348	262.087	30.5742	23.9767
ENSMUSG00000006014.9	chr1	152296542	152313295	-	Prg4	1.1128	6.93047	96.68	8.16812e-10	1.12461e-07	72.0909	83.9007	168.158	168.057
ENSMUSG00000006154.7	chr7	4412276	4431006	+	Eps8l1	4.21123	1.03947	28.65	1.80483e-05	0.000506878	0.226701	0.164834	4.2095	3.95945
ENSMUSG00000006301.10	chr1	74334821	74352196	-	Tmbim1	-1.45325	3.90614	27.9132	2.14497e-05	0.000578614	19.8363	20.7691	6.64657	8.13888
ENSMUSG00000006344.9	chr10	75052126	75079713	+	Ggt5	4.06712	3.36436	120.818	9.28251e-11	1.77626e-08	1.24685	1.31867	21.9337	21.557
ENSMUSG00000006345.4	chr10	75024349	75048945	+	Ggt1	2.03027	3.74029	39.8193	1.73076e-06	7.05427e-05	3.62721	7.91205	20.3828	25.2965
ENSMUSG00000006369.8	chr15	85036379	85116965	+	Fbln1	4.57992	0.876779	26.3731	3.1039e-05	0.000773578	0.226701	0	4.2095	3.07958
ENSMUSG00000006574.9	chr11	102210138	102227517	-	Slc4a1	-2.16679	2.8798	20.6695	0.000136681	0.00256761	9.06803	12.0329	3.76639	0.879879
ENSMUSG00000006587.5	chr8	124978106	124984592	-	Snai3	1.82302	2.01418	12.7704	0.00156602	0.0176883	1.70026	1.97801	7.53278	5.49924
ENSMUSG00000006651.6	chr7	31220001	31230580	-	Aplp1	-1.29973	3.60333	18.2449	0.0002735	0.00437987	17.5693	13.8461	5.98192	6.81906
ENSMUSG00000007097.8	chr1	174201840	174228195	-	Atp1a2	2.44177	0.995811	11.502	0.00244924	0.0251153	0.793453	0.329669	1.99397	4.61936
ENSMUSG00000008999.7	chr2	172693513	172765822	-	Bmp7	-2.14158	4.93689	110.833	2.17482e-10	3.55851e-08	47.6072	45.9888	10.413	10.7785
ENSMUSG00000009145.4	chr6	83007838	83017204	+	Dqx1	-1.41308	3.60866	22.1935	9.02304e-05	0.00180942	16.5492	15.8241	6.20347	5.93918
ENSMUSG00000009588.8	chr11	116600308	116636821	-	St6galnac1	7.83478	1.13516	45.7084	7.46254e-07	3.52519e-05	0	0	4.43105	5.0593
ENSMUSG00000009621.10	chr2	27117624	27282553	-	Vav2	-1.13289	5.5249	42.8386	9.88305e-07	4.42777e-05	67.7836	54.2305	24.5923	31.2357
ENSMUSG00000013076.8	chr9	14346410	14447973	-	Amotl1	-3.0841	1.19647	12.5938	0.00166483	0.0185495	3.40051	2.47251	0.664657	0
ENSMUSG00000014846.5	chr8	107991393	107995322	-	Tppp3	3.68023	1.46707	27.7789	2.21419e-05	0.000588957	0.226701	0.659337	6.86812	4.17942
ENSMUSG00000015143.8	chr12	81268529	81361358	-	Actn1	1.21706	8.25647	182.085	1.39813e-12	4.50998e-10	184.308	185.109	437.123	421.682
ENSMUSG00000015222.10	chr1	66221847	66489157	+	Mtap2	-1.86753	2.08778	9.8328	0.00454729	0.0398594	3.96727	7.58238	0.664657	2.41967
ENSMUSG00000015340.4	chrX	9012378	9064897	-	Cybb	-1.22625	4.23473	25.6474	3.70975e-05	0.000893029	23.2368	26.5383	10.6345	10.5585
ENSMUSG00000015396.2	chr13	43880476	43898499	+	Cd83	-2.96715	4.55639	134.991	3.0537e-11	6.3845e-09	38.7658	37.4174	3.98794	5.71921
ENSMUSG00000015437.4	chr14	56877693	56881097	-	Gzmb	-1.94626	8.04389	359.503	8.89493e-16	1.43463e-12	391.059	439.283	113.878	101.406
ENSMUSG00000015533.8	chr13	115626124	115722249	-	Itga2	-1.14726	3.99799	18.9002	0.000225789	0.00377094	21.4232	19.6153	8.19744	10.3386
ENSMUSG00000015647.8	chr2	179911078	179960564	-	Lama5	-1.14262	3.95154	16.5783	0.000452208	0.00665636	23.2368	15.9889	9.96986	7.91891
ENSMUSG00000015709.8	chr7	91394791	91558469	-	Arnt2	-1.08887	3.4779	10.9333	0.00301185	0.0292439	15.8691	11.7032	8.19744	4.83933
ENSMUSG00000015944.8	chr5	134575581	134620213	+	Gatsl2	-1.59077	4.8972	56.9463	9.79119e-08	6.42689e-06	48.2873	35.769	13.2931	14.738
ENSMUSG00000015950.6	chr5	134695923	134705495	-	Ncf1	-1.25349	3.84196	18.3923	0.000261885	0.00423594	19.3829	17.9669	5.76036	9.89864
ENSMUSG00000015970.11	chr14	30822209	30853652	+	Chdh	-1.28001	2.81499	9.14158	0.00594119	0.0488181	8.84133	8.90105	2.21552	5.0593
ENSMUSG00000015981.5	chr7	146289537	146399206	-	Stk32c	-2.36562	2.06101	16.1594	0.000515	0.00739739	4.87407	6.75821	0.664657	1.53979
ENSMUSG00000016382.9	chrX	73030993	73120521	-	Pls3	5.28543	2.65588	80.8579	4.38338e-09	4.71318e-07	0.226701	0.494503	9.52675	18.4775
ENSMUSG00000016498.9	chr19	29485409	29545647	+	Pdcd1lg2	-2.58177	3.34891	47.1142	4.66793e-07	2.37391e-05	14.5089	16.1538	1.77242	3.29955
ENSMUSG00000016529.5	chr1	132916422	132921551	+	Il10	-1.11926	5.24563	39.9864	1.6767e-06	6.88361e-05	46.8137	53.736	24.3708	21.777
ENSMUSG00000016756.9	chr13	24419289	24569154	+	Cmah	1.10645	8.50067	131.913	3.85385e-11	7.76964e-09	210.265	251.372	513.78	478.214
ENSMUSG00000016758.3	chr15	83357292	83375065	+	Bik	2.11686	1.45261	12.0771	0.0019951	0.0213707	0.793453	1.31867	3.54484	5.49924
ENSMUSG00000017002.8	chr2	164179806	164214831	-	Slpi	3.75887	0.692495	20.2667	0.000152929	0.00278928	0.226701	0.164834	2.43708	3.51952
ENSMUSG00000017314.6	chr11	101918329	101949829	-	Mpp2	-1.60541	2.63842	13.5978	0.00118112	0.0143274	8.72798	7.41754	2.43708	2.85961
ENSMUSG00000017390.9	chr11	78136470	78141283	+	Aldoc	-1.48501	3.33202	19.44	0.00019327	0.00333642	14.5089	12.0329	5.31726	4.17942
ENSMUSG00000017493.5	chr11	98902558	98913969	+	Igfbp4	1.42601	8.09133	211.527	2.86618e-13	1.11583e-10	158.011	138.955	380.627	419.042
ENSMUSG00000017713.8	chr11	117729266	117734795	-	Tha1	-1.23096	4.09482	22.0849	9.28942e-05	0.00185296	25.3905	18.9559	9.08365	9.89864
ENSMUSG00000017737.2	chr2	164766280	164781350	+	Mmp9	-4.25991	2.14364	37.6224	2.64813e-06	0.000100665	5.78087	7.74721	0.221552	0.439939
ENSMUSG00000017754.7	chr2	164665018	164683211	-	Pltp	2.09745	1.2244	11.0742	0.00286039	0.028284	1.02015	0.659337	3.76639	3.73948
ENSMUSG00000017897.11	chr2	165480798	165597227	+	Eya2	1.10048	4.03178	15.946	0.00055058	0.00781893	13.6021	7.25271	22.8199	22.8768
ENSMUSG00000018395.12	chr11	53380881	53417746	+	Kif3a	1.12886	3.25355	11.3694	0.00256934	0.0260628	4.76072	7.74721	12.4069	14.518
ENSMUSG00000018398.12	chr11	53332759	53363067	+	"Sept8"	1.01887	4.58312	24.863	4.51251e-05	0.00104828	16.3225	15.9889	31.9035	33.6554
ENSMUSG00000018451.5	chr11	70845451	70847015	-	6330403K07Rik	-2.42346	1.99458	16.994	0.000398059	0.00599212	5.55417	5.2747	1.10776	0.879879
ENSMUSG00000018537.9	chr11	97550137	97561811	-	Pcgf2	-1.11279	3.7186	15.3987	0.000654722	0.00903979	16.2091	17.3076	7.75433	7.69894
ENSMUSG00000018930.3	chr11	83476086	83478185	+	Ccl4	-2.91293	1.63817	17.703	0.000321296	0.00499646	3.85391	4.7802	0.664657	0.439939
ENSMUSG00000019437.10	chr11	77990213	77995411	+	Tlcd1	1.91361	3.40354	29.9728	1.33209e-05	0.000384637	3.40051	6.2637	21.9337	13.6381
ENSMUSG00000019478.9	chr8	126329885	126359187	+	Rab4a	2.56399	3.26713	55.4119	1.23287e-07	7.60646e-06	3.17381	2.80218	20.3828	15.3979
ENSMUSG00000019817.11	chr10	12810497	12851500	+	Plagl1	-2.01304	3.28697	31.897	8.68282e-06	0.000272414	13.1487	14.6703	3.98794	2.85961
ENSMUSG00000019838.9	chr10	39753341	39862062	-	Slc16a10	1.78108	1.79746	10.2988	0.00381176	0.0349025	1.1335	2.14285	4.87415	6.15915
ENSMUSG00000019916.8	chr10	58786044	58836052	+	P4ha1	-1.09172	6.3315	67.726	2.17895e-08	1.89233e-06	102.129	113.241	46.7476	54.1125
ENSMUSG00000019982.7	chr10	20844736	20880790	-	Myb	1.65257	5.10887	82.1134	3.8014e-09	4.20763e-07	15.529	19.1208	53.6157	54.5525
ENSMUSG00000020279.4	chr11	32087541	32100279	-	Il9r	-1.71902	5.50764	107.746	2.86685e-10	4.43379e-08	67.6702	66.0986	20.3828	20.2372
ENSMUSG00000020388.6	chr11	53868430	53882516	-	Pdlim4	3.61986	3.7389	126.515	5.86212e-11	1.16111e-08	2.49371	1.81318	24.5923	29.9159
ENSMUSG00000020599.6	chr11	109086669	109159443	-	Rgs9	-2.98494	3.57601	54.7389	1.36597e-07	8.29128e-06	19.1562	17.8021	3.76639	0.879879
ENSMUSG00000020614.7	chr11	109531063	109583593	-	Fam20a	2.89967	4.20771	100.023	5.89411e-10	8.42335e-08	3.28716	6.42854	30.3527	39.8145
ENSMUSG00000020617.6	chr11	109647206	109689360	-	1700012B07Rik	4.61402	1.37267	37.7236	2.59589e-06	9.93478e-05	0.226701	0.164834	4.87415	5.93918
ENSMUSG00000020644.8	chr12	25778666	25780957	-	Id2	1.01855	6.35193	67.2274	2.32626e-08	2.00484e-06	53.1614	56.0437	109.668	111.305
ENSMUSG00000020808.3	chr11	71855534	71860872	+	Fam64a	3.10423	1.84465	27.9085	2.14738e-05	0.000578614	1.02015	0.494503	6.86812	7.03903
ENSMUSG00000020889.10	chr11	98629246	98636647	-	Nr1d1	1.82486	3.90344	40.7121	1.46236e-06	6.13756e-05	8.04788	5.60437	19.7182	29.4759
ENSMUSG00000020891.5	chr11	68997434	69011345	-	Alox8	-2.42505	3.58245	53.9627	1.53913e-07	9.1457e-06	18.2494	17.4724	3.54484	3.07958
ENSMUSG00000021253.6	chr12	87397694	87419991	-	Tgfb3	2.23756	3.08106	39.7678	1.74778e-06	7.0584e-05	3.06046	3.29669	15.7302	14.298
ENSMUSG00000021340.5	chr13	25035021	25082622	+	Gpld1	-1.71111	3.68092	31.9276	8.62497e-06	0.000272366	19.3829	15.9889	5.53881	5.27927
ENSMUSG00000021375.8	chr13	46844456	47025087	-	Kif13a	-1.19486	4.92723	36.169	3.53959e-06	0.000129747	44.32	36.2635	16.1733	19.1374
ENSMUSG00000021591.7	chr13	75977316	75987599	+	Glrx	-1.01762	5.75805	42.7129	1.0111e-06	4.51199e-05	68.6904	72.6919	30.5742	39.1546
ENSMUSG00000021596.9	chr13	76521983	77171071	+	Mctp1	-2.96827	2.80426	39.6961	1.7718e-06	7.0684e-05	9.40809	11.7032	1.55087	1.09985
ENSMUSG00000021697.6	chr13	109106526	109197976	+	Depdc1b	1.90956	1.97814	9.28161	0.00562476	0.046591	0.680103	2.96702	3.32329	9.67867
ENSMUSG00000021701.7	chr13	111185252	111191052	+	Plk2	-1.40636	4.34727	32.1039	8.29994e-06	0.000264707	23.2368	32.802	10.1914	10.7785
ENSMUSG00000021796.8	chr14	35223920	35316527	-	Bmpr1a	-1.99872	1.9326	10.8861	0.00306453	0.0295946	5.78087	3.95602	0.664657	1.75976
ENSMUSG00000021876.8	chr14	51710752	51725826	+	Rnase4	1.23417	3.9811	22.9224	7.43633e-05	0.00153205	10.5416	8.73622	25.257	20.4572
ENSMUSG00000021928.8	chr14	61958600	61979282	-	Ebpl	-1.31232	2.98071	10.6481	0.003346	0.0315328	8.61463	11.8681	2.65863	5.49924
ENSMUSG00000022018.6	chr14	79688558	79701442	-	1190002H23Rik	1.05562	3.64697	11.6823	0.00229575	0.0239639	8.38793	8.24172	11.9638	22.6569
ENSMUSG00000022132.8	chr14	119187093	119274711	+	Cldn10	2.68505	1.36691	14.8997	0.000768583	0.0102206	0.226701	1.31867	5.53881	3.73948
ENSMUSG00000022416.9	chr15	80117668	80228709	+	Cacna1i	1.32979	3.41476	17.4825	0.000343283	0.00528019	7.25443	5.10986	13.0716	18.4775
ENSMUSG00000022419.9	chr15	54943872	55090826	+	Deptor	1.76631	1.91337	10.8653	0.00308807	0.0296465	1.81361	1.64834	7.53278	4.39939
ENSMUSG00000022440.8	chr15	78353776	78360055	-	C1qtnf6	-1.7841	4.05657	31.9214	8.63658e-06	0.000272366	25.6172	21.4285	3.76639	9.89864
ENSMUSG00000022479.9	chr15	97684856	97741061	-	Vdr	5.03287	3.77665	167.547	3.33346e-12	9.4087e-10	0.453402	1.48351	29.9096	29.4759
ENSMUSG00000022574.6	chr15	75721394	75724911	-	Naprt1	-1.93053	1.99211	11.0545	0.00288099	0.0284571	6.00757	4.12086	1.77242	0.879879
ENSMUSG00000022636.7	chr16	52249109	52454187	-	Alcam	-1.58473	4.19097	36.0774	3.60581e-06	0.000131746	21.8766	29.5053	9.52675	7.47897
ENSMUSG00000022667.9	chr16	44765849	44795091	+	Cd200r1	-1.99083	5.71171	149.264	1.09826e-11	2.81804e-09	78.8919	81.9227	22.1552	18.2575
ENSMUSG00000022747.10	chr16	58468238	58524356	-	St3gal6	1.76877	2.70459	18.5231	0.000252025	0.00410704	3.06046	3.13185	8.19744	12.9782
ENSMUSG00000022793.9	chr16	38742377	38769162	+	B4galt4	-2.0423	2.27585	15.4564	0.000642796	0.00895421	7.48113	5.2747	1.32931	1.75976
ENSMUSG00000022899.2	chr16	36750264	36785048	-	Slc15a2	-6.96648	4.99435	324.789	2.73418e-15	2.80626e-12	57.1286	58.5162	0	0.879879
ENSMUSG00000022900.8	chr16	36694064	36726890	+	Ildr1	-2.51134	2.45418	23.7951	5.92413e-05	0.00129871	9.06803	6.09887	1.10776	1.53979
ENSMUSG00000022901.6	chr16	36603955	36666167	-	Cd86	-1.10043	3.90037	16.0584	0.000531521	0.00758644	20.6298	17.1428	9.96986	7.69894
ENSMUSG00000022994.8	chr15	98420425	98438064	-	Adcy6	1.34099	5.70623	82.4848	3.64575e-09	4.0753e-07	30.2646	29.9998	77.7649	75.0097
ENSMUSG00000023015.6	chr15	99450927	99482087	-	Racgap1	1.10659	6.17895	70.9487	1.43989e-08	1.311e-06	48.0606	44.8349	104.351	96.1268
ENSMUSG00000023067.7	chr17	29227924	29237667	+	Cdkn1a	-1.01552	3.64761	11.1098	0.0028234	0.0280107	14.2822	17.1428	9.52675	5.93918
ENSMUSG00000023132.6	chr13	113884033	113891187	-	Gzma	1.22445	4.80932	39.8495	1.72084e-06	7.03924e-05	15.8691	18.7911	39.8794	40.6944
ENSMUSG00000023341.8	chr16	97757690	97782506	+	Mx2	-2.21757	1.70291	10.3335	0.00376244	0.0345912	4.98742	3.29669	1.55087	0.21997
ENSMUSG00000023367.8	chr6	48791482	48795363	+	Tmem176a	2.88311	4.09081	110.133	2.3142e-10	3.73248e-08	4.98742	3.62635	35.8915	29.036
ENSMUSG00000023903.7	chr17	23766425	23782236	-	Mmp25	1.17116	3.51021	15.3742	0.000659867	0.00909633	7.70783	6.59337	13.9578	18.4775
ENSMUSG00000024056.9	chr17	71845440	71876197	-	Ndc80	1.02365	3.60297	12.991	0.00145155	0.0166206	7.70783	8.73622	15.7302	17.5976
ENSMUSG00000024065.7	chr17	74154181	74181433	+	Ehd3	1.62994	7.0971	215.664	2.33139e-13	1.01054e-10	71.7508	63.1315	203.164	215.79
ENSMUSG00000024140.9	chr17	87153247	87232750	+	Epas1	2.58336	4.80563	141.086	1.95184e-11	4.40726e-09	9.97484	6.59337	52.0648	49.4932
ENSMUSG00000024301.8	chr17	27054036	27069524	+	Kifc5b	1.09197	3.08859	10.3596	0.00372589	0.034367	5.89422	5.10986	12.6285	10.9985
ENSMUSG00000024353.4	chr18	35806920	35809021	-	2010001M09Rik	2.4726	2.13217	23.9665	5.66846e-05	0.00126476	1.36021	1.48351	9.08365	6.81906
ENSMUSG00000024376.6	chr18	33955981	34166860	-	Epb4.1l4a	-3.20119	1.23563	15.0489	0.000732434	0.0098962	2.26701	4.28569	0.221552	0.439939
ENSMUSG00000024403.10	chr17	35370605	35375712	+	Atp6v1g2	-1.76443	2.29163	12.7603	0.00157149	0.0177244	6.12092	6.75821	1.77242	1.97973
ENSMUSG00000024421.9	chr18	12492533	12741522	+	Lama3	5.10343	1.35123	35.2235	4.29186e-06	0.000151422	0	0.329669	6.42502	4.39939
ENSMUSG00000024451.7	chr18	38132278	38157228	-	Arap3	-2.62923	2.63719	29.8563	1.36778e-05	0.000391936	9.06803	8.90105	1.77242	1.09985
ENSMUSG00000024521.7	chr18	66618258	66625204	+	Pmaip1	-1.06831	4.85399	27.1248	2.58785e-05	0.00066402	36.7255	38.4064	21.0475	14.738
ENSMUSG00000024617.10	chr18	61085272	61147806	+	Camk2a	-2.25333	1.99535	15.0498	0.000732216	0.0098962	5.55417	5.10986	1.32931	0.879879
ENSMUSG00000024639.5	chr19	16207321	16461953	+	Gnaq	-1.4331	5.12198	58.395	7.90895e-08	5.65139e-06	44.7734	52.747	17.0595	18.9174
ENSMUSG00000024754.6	chr19	21852832	21932817	+	Tmem2	-1.74911	4.25277	48.9725	3.41819e-07	1.8118e-05	28.9044	25.2196	7.75433	8.35885
ENSMUSG00000024812.8	chr19	24169013	24299444	-	Tjp2	-1.14412	4.88841	34.6921	4.7897e-06	0.000164865	37.0656	41.2086	17.0595	18.2575
ENSMUSG00000024867.8	chr19	24369284	24630362	-	Pip5k1b	-1.42214	3.4801	20.163	0.000157445	0.00286701	14.0555	15.6593	4.87415	6.15915
ENSMUSG00000024960.7	chr19	7028204	7044279	-	Plcb3	-1.13044	5.58312	46.2914	5.37293e-07	2.68409e-05	64.4964	63.1315	33.4544	24.8566
ENSMUSG00000025077.5	chr19	56603649	56622516	-	Dclre1a	-1.46578	2.99379	14.0838	0.0010041	0.0126522	10.4282	10.3846	4.87415	2.63964
ENSMUSG00000025161.10	chr11	120809794	120822182	+	Slc16a3	-1.49268	3.13785	16.6804	0.000438209	0.00646716	13.0353	9.89006	4.6526	3.51952
ENSMUSG00000025245.7	chr9	123603534	123626743	-	Lztfl1	1.57189	5.30032	87.1791	2.17607e-09	2.58609e-07	20.5164	20.2746	58.2683	63.1313
ENSMUSG00000025314.9	chr2	90269911	90420804	-	Ptprj	-1.27217	5.07522	39.791	1.74008e-06	7.0584e-05	48.514	42.5273	22.8199	14.9579
ENSMUSG00000025321.8	chr12	120396495	120477275	-	Itgb8	-2.61346	4.8094	133.649	3.37792e-11	6.93395e-09	45.0001	44.3404	6.20347	8.35885
ENSMUSG00000025461.9	chr7	147404166	147417044	+	Cd163l1	4.98245	2.32436	57.2698	9.33226e-08	6.19772e-06	0.566752	0	8.41899	13.6381
ENSMUSG00000025473.10	chr7	147164831	147178461	-	Adam8	1.07561	5.8968	55.6916	1.18175e-07	7.47434e-06	42.2797	35.1097	83.0822	80.9488
ENSMUSG00000025491.8	chr7	148153120	148155724	+	Ifitm1	1.49425	4.10739	35.6181	3.95868e-06	0.000140989	8.95468	9.89006	23.0415	29.9159
ENSMUSG00000025525.5	chrX	109424943	109486364	+	Apool	-1.10654	3.23053	10.8744	0.00307774	0.029604	12.2418	11.0439	5.53881	5.27927
ENSMUSG00000025574.7	chr11	117676840	117687406	-	Tk1	-1.08035	3.7905	10.9477	0.00299592	0.0291586	16.5492	18.6263	11.9638	4.61936
ENSMUSG00000025809.8	chr8	131209554	131257100	+	Itgb1	-1.18268	9.12841	177.828	1.79139e-12	5.618e-10	723.516	825.82	344.071	338.093
ENSMUSG00000025810.8	chr8	130882973	131029362	+	Nrp1	-1.77648	7.8916	328.757	2.39149e-15	2.80626e-12	354.9	373.02	106.124	106.245
ENSMUSG00000025875.8	chr13	54890738	54898137	+	Tspan17	-2.54382	2.07218	18.6004	0.000246389	0.00405084	5.10077	6.75821	0.664657	1.31982
ENSMUSG00000025929.4	chr1	20720986	20724577	+	Il17a	5.96129	1.35188	41.8346	1.1872e-06	5.09639e-05	0	0.164834	4.2095	6.81906
ENSMUSG00000025997.7	chr1	69577788	69732534	-	Ikzf2	-1.36991	9.38862	262.045	2.86306e-14	1.6162e-11	925.506	1001.86	375.974	369.549
ENSMUSG00000026009.8	chr1	61034771	61057164	+	Icos	-1.1971	7.82587	148.805	1.13342e-11	2.84362e-09	301.739	325.383	141.572	131.762
ENSMUSG00000026069.9	chr1	40486415	40522260	+	Il1rl1	-2.10341	7.19756	349.425	1.21901e-15	1.72032e-12	226.928	241.153	53.1726	55.6523
ENSMUSG00000026070.8	chr1	40522397	40557699	+	Il18r1	1.13816	8.24806	143.377	1.65663e-11	3.81701e-09	177.507	204.395	409.872	429.161
ENSMUSG00000026100.5	chr1	53118507	53124923	+	Mstn	5.96158	1.35192	42.6571	1.02141e-06	4.54003e-05	0	0.164834	4.6526	6.37912
ENSMUSG00000026109.7	chr1	50957491	51244114	+	Tmeff2	6.6645	0.193745	23.7243	6.73978e-05	0.00142228	0	0	1.99397	2.1997
ENSMUSG00000026166.8	chr1	83113341	83115742	+	Ccl20	5.52949	1.68865	48.6254	3.62079e-07	1.90134e-05	0.226701	0	7.53278	6.59909
ENSMUSG00000026399.6	chr1	132335604	132359321	-	Cd55	1.24078	6.9897	123.212	7.63537e-11	1.48626e-08	72.0909	80.7688	187.876	172.456
ENSMUSG00000026475.7	chr1	155587479	155592598	+	Rgs16	-1.68843	4.87831	62.0159	4.71525e-08	3.67139e-06	42.7331	42.0327	15.9518	10.3386
ENSMUSG00000026483.7	chr1	153418316	153569069	+	Fam129a	-1.40533	7.79308	208.722	3.30401e-13	1.24341e-10	320.215	317.801	122.962	117.904
ENSMUSG00000026589.8	chr1	159436859	159498556	+	Sec16b	-2.66321	1.40584	11.98	0.0020648	0.0219713	2.26701	5.10986	0.88621	0.21997
ENSMUSG00000026683.7	chr1	171428065	171461595	-	Nuf2	1.79489	2.81041	20.3931	0.000147617	0.00272572	3.28716	3.29669	8.8621	14.0781
ENSMUSG00000026748.7	chr2	16277931	16677466	+	Plxdc2	3.3536	1.99126	32.2038	8.12166e-06	0.000260493	0.453402	1.15384	6.64657	9.23873
ENSMUSG00000026764.9	chr2	49474818	49630298	+	Kif5c	-1.49406	3.6386	22.4155	8.50396e-05	0.0017114	15.6424	18.1318	7.53278	4.39939
ENSMUSG00000026765.6	chr2	49643208	49804369	+	Lypd6b	2.82945	1.54853	21.6447	0.000104604	0.00203267	0.680103	0.824172	5.76036	5.0593
ENSMUSG00000026770.4	chr2	11564419	11614818	+	Il2ra	-1.37765	8.9915	253.255	4.14429e-14	2.12678e-11	706.627	757.743	280.928	282.441
ENSMUSG00000026826.5	chr2	56959241	56976414	-	Nr4a2	-1.47908	5.05887	57.9092	8.49223e-08	5.88204e-06	43.2999	50.6041	18.6104	14.9579
ENSMUSG00000026880.9	chr2	35169506	35192529	-	Stom	1.93961	3.93827	43.0293	9.54794e-07	4.30018e-05	8.16123	4.94503	31.4604	20.0172
ENSMUSG00000026883.10	chr2	35413786	35586514	+	Dab2ip	-2.99865	1.09936	13.3294	0.00129324	0.0153631	2.49371	3.13185	0.221552	0.439939
ENSMUSG00000026919.1	chr2	26523194	26526802	-	Lcn4	2.59391	1.15226	14.2882	0.000938488	0.0119995	0.340051	0.989006	3.54484	4.17942
ENSMUSG00000026950.9	chr2	51992167	52194318	-	Neb	-1.70227	8.03287	266.967	2.339e-14	1.38986e-11	362.268	432.525	118.309	125.603
ENSMUSG00000026989.5	chr2	59322710	59343077	+	Dapl1	2.05618	3.88942	58.4893	7.80082e-08	5.60963e-06	5.66752	6.59337	25.7001	25.0765
ENSMUSG00000027078.7	chr2	84638985	84650492	+	Ube2l6	-1.09342	4.00646	17.324	0.000360095	0.00550132	20.2897	20.7691	10.8561	8.35885
ENSMUSG00000027082.8	chr2	84273012	84316932	-	Tfpi	-1.79288	2.82906	16.5631	0.000454343	0.00667358	9.52144	9.72522	3.98794	1.53979
ENSMUSG00000027200.11	chr2	123915705	124493506	+	Sema6d	-2.53198	1.07333	10.1933	0.00396605	0.035945	2.38036	2.96702	0.664657	0.21997
ENSMUSG00000027238.9	chr2	121371265	121632823	-	Frmd5	-2.98338	4.0998	101.352	5.19002e-10	7.51222e-08	29.3578	24.89	3.32329	3.51952
ENSMUSG00000027293.7	chr2	119914911	119980342	-	Ehd4	-1.49003	4.64288	44.9409	6.79359e-07	3.2604e-05	34.1185	35.4394	10.1914	14.518
ENSMUSG00000027298.10	chr2	119623469	119643840	+	Tyro3	-1.01273	3.5727	10.8146	0.00314629	0.0301286	15.529	13.8461	8.8621	5.71921
ENSMUSG00000027306.9	chr2	119444034	119476980	+	Nusap1	1.19146	4.2624	24.2285	5.30056e-05	0.0011921	9.86149	14.5054	26.5863	28.3761
ENSMUSG00000027360.5	chr2	126419403	126445035	-	Hdc	2.25085	1.54378	14.1019	0.000998093	0.0126018	0.793453	1.31867	3.98794	5.93918
ENSMUSG00000027463.8	chr2	151822247	151834994	+	2310046K01Rik	-1.15633	3.12963	10.0292	0.00421992	0.0376326	12.9219	8.57138	4.2095	5.49924
ENSMUSG00000027500.8	chr3	8509527	8561604	+	Stmn2	3.50632	1.06568	22.419	8.49612e-05	0.0017114	0.453402	0.164834	4.43105	3.51952
ENSMUSG00000027546.8	chr2	168459938	168567909	-	Atp9a	-1.89733	3.95682	43.5636	8.67286e-07	3.9966e-05	23.8036	20.6043	7.08968	4.83933
ENSMUSG00000027603.8	chr2	155316115	155343973	-	Ggt7	-1.50237	2.79922	13.4705	0.00123293	0.014824	8.38793	9.89006	2.88018	3.51952
ENSMUSG00000027646.8	chr2	157244180	157297598	+	Src	-2.46324	3.26368	40.5477	1.50817e-06	6.30637e-05	15.529	12.5274	1.77242	3.29955
ENSMUSG00000027699.9	chr3	26996144	27052800	-	Ect2	1.07901	3.20805	10.7314	0.0032444	0.0308587	6.57433	5.43953	11.0776	14.518
ENSMUSG00000027715.3	chr3	36463788	36471072	-	Ccna2	1.05033	4.91135	27.4997	2.36595e-05	0.000615473	18.1361	22.0878	47.8553	34.9752
ENSMUSG00000027858.7	chr3	102538452	102576215	+	Tspan2	2.33483	3.15204	44.584	7.23381e-07	3.4315e-05	3.17381	3.13185	14.4009	17.5976
ENSMUSG00000027883.8	chr3	108481556	108525105	-	Gpsm2	1.25876	3.45826	17.3127	0.000361328	0.00550748	7.02773	6.2637	13.9578	18.0375
ENSMUSG00000027994.8	chr3	129617878	129673124	-	Ccdc109b	-1.01112	3.60674	10.5865	0.00342341	0.0320218	14.3955	15.9889	9.52675	5.49924
ENSMUSG00000028005.8	chr3	81835926	81878633	-	Gucy1b3	1.94037	3.21394	30.7453	1.11966e-05	0.000338842	3.06046	5.2747	14.6225	16.7177
ENSMUSG00000028037.7	chr3	151393886	151412911	-	Ifi44	-2.76913	0.925213	10.8072	0.00315479	0.0301844	2.15366	2.63735	0.221552	0.439939
ENSMUSG00000028073.8	chr3	87551812	87628181	-	Pear1	-1.19048	7.11349	104.499	3.86099e-10	5.7356e-08	206.865	172.746	79.0942	87.5479
ENSMUSG00000028078.8	chr3	86590073	86724803	-	Dclk2	-1.3058	3.79783	21.6645	0.000104042	0.00202662	18.0227	18.6263	6.86812	7.91891
ENSMUSG00000028150.7	chr3	94176716	94202198	+	Rorc	3.36745	5.14259	281.222	1.3273e-14	9.99013e-12	7.25443	5.7692	66.2442	70.3903
ENSMUSG00000028214.7	chr4	11631604	11641899	+	Gem	-1.26913	4.4661	30.7221	1.12547e-05	0.000338842	26.8641	32.4724	11.2992	13.1982
ENSMUSG00000028223.8	chr4	15844387	15872654	-	Decr1	-1.05463	4.29498	19.7336	0.00017775	0.00313562	27.0908	22.7471	11.2992	12.7582
ENSMUSG00000028238.6	chr4	19803988	19849752	-	Atp6v0d2	-2.78779	1.52587	15.4164	0.000651034	0.00901862	3.17381	4.7802	0.443105	0.659909
ENSMUSG00000028266.11	chr3	143851494	143868184	-	Lmo4	2.27259	4.24199	87.8783	2.01892e-09	2.42485e-07	6.57433	7.25271	31.9035	34.7552
ENSMUSG00000028268.8	chr3	142223016	142236173	+	Gbp3	-1.06711	6.95179	90.6609	1.50514e-09	1.88812e-07	158.237	172.911	80.4235	77.4293
ENSMUSG00000028269.4	chr3	142257811	142282143	+	Gbp1	1.069	5.72211	47.3176	4.50957e-07	2.31462e-05	31.7381	37.7471	79.3158	65.7709
ENSMUSG00000028278.8	chr4	33070012	33109155	+	Rragd	-1.40262	2.73462	11.4273	0.00251616	0.0256616	8.72798	8.24172	2.88018	3.51952
ENSMUSG00000028393.4	chr4	62170203	62180952	-	Alad	-1.15321	4.23045	19.3057	0.000200851	0.00343578	25.5038	23.0768	13.9578	7.91891
ENSMUSG00000028435.8	chr4	41039755	41045216	-	Aqp3	2.92094	4.97479	170.73	2.74071e-12	8.18193e-10	9.63479	5.43953	62.2562	55.6523
ENSMUSG00000028599.4	chr4	144803366	144836773	-	Tnfrsf1b	-1.29552	8.1187	162.663	4.53066e-12	1.24214e-09	425.177	358.515	152.871	166.737
ENSMUSG00000028602.6	chr4	144857040	144905067	-	Tnfrsf8	-1.89534	2.16574	10.1044	0.00410138	0.0368081	7.02773	4.45053	0.443105	2.63964
ENSMUSG00000028613.8	chr4	107474866	107549445	+	Lrp8	1.11837	3.62999	14.9107	0.000765874	0.0102011	6.68768	9.56039	17.7242	17.1576
ENSMUSG00000028647.7	chr4	123582075	123589512	+	Mycbp	1.68017	1.98187	10.5503	0.00346976	0.0323749	1.58691	2.30768	7.08968	5.27927
ENSMUSG00000028965.7	chr4	150288671	150320211	+	Tnfrsf9	-1.98427	6.52168	195.114	6.75321e-13	2.38262e-10	151.209	134.175	41.4303	30.7958
ENSMUSG00000029075.6	chr4	155387952	155390721	+	Tnfrsf4	-1.76325	7.5502	279.076	1.44301e-14	1.01823e-11	300.039	271.317	82.1959	86.2281
ENSMUSG00000029084.4	chr5	44260048	44303614	+	Cd38	-1.20308	4.49572	29.8615	1.36616e-05	0.000391936	30.1512	29.3405	13.5147	12.3183
ENSMUSG00000029102.6	chr5	35384202	35391085	+	Hgfac	-3.17139	1.60788	19.1892	0.000207695	0.00351954	4.76072	3.46152	0.443105	0.439939
ENSMUSG00000029287.8	chr5	107535589	107718648	-	Tgfbr3	2.03885	4.9345	104.718	3.78315e-10	5.6949e-08	14.2822	10.3846	51.1786	51.6929
ENSMUSG00000029322.6	chr5	100982744	101001264	-	Plac8	2.18219	5.16652	145.539	1.42215e-11	3.49046e-09	12.8086	14.3406	62.6993	60.0517
ENSMUSG00000029333.8	chr5	99646445	99681946	-	Rasgef1b	-2.82557	1.57811	16.5149	0.000461158	0.00671803	3.96727	4.12086	0.664657	0.439939
ENSMUSG00000029361.10	chr5	118231041	118408849	+	Nos1	-2.24674	1.36657	10.1111	0.00409102	0.0367736	3.74056	2.63735	0.88621	0.439939
ENSMUSG00000029376.7	chr5	91360222	91450386	+	Mthfd2l	-2.1241	1.64442	9.66266	0.00485353	0.0416702	5.21412	2.47251	0.443105	1.31982
ENSMUSG00000029378.4	chr5	91568641	91577458	+	Areg	-2.64945	4.04759	83.1384	3.38833e-09	3.82542e-07	24.3703	27.1977	3.76639	4.39939
ENSMUSG00000029414.7	chr5	124199735	124271602	+	Kntc1	1.39593	2.78355	11.0134	0.00292466	0.0286626	2.49371	5.60437	8.8621	11.8784
ENSMUSG00000029530.8	chr9	123587557	123691089	+	Ccr9	2.58166	4.56296	109.726	2.39953e-10	3.81559e-08	5.89422	8.73622	35.8915	50.1531
ENSMUSG00000029769.8	chr6	29346309	29376955	+	Ccdc136	-2.85634	1.32582	14.0477	0.00101622	0.0127621	3.06046	3.62635	0.221552	0.659909
ENSMUSG00000029771.5	chr6	29476625	29491869	+	Irf5	-1.06935	4.01055	15.4358	0.00064703	0.00899518	22.7834	17.8021	7.97589	11.4384
ENSMUSG00000029797.5	chr6	48398228	48451249	+	Sspo	-2.40793	1.50862	11.393	0.00254745	0.0259105	4.76072	2.30768	0.443105	0.879879
ENSMUSG00000029802.7	chr6	58534517	58642863	+	Abcg2	-1.25748	3.41969	13.474	0.00123147	0.0148222	14.2822	13.1867	7.75433	3.73948
ENSMUSG00000029810.8	chr6	48783810	48791373	-	Tmem176b	2.58521	4.77637	140.478	2.03936e-11	4.51459e-09	9.52144	6.75821	53.6157	45.9737
ENSMUSG00000029816.7	chr6	48986517	49020928	+	Gpnmb	-2.25827	1.38559	10.1954	0.00396293	0.035945	4.08062	2.30768	0.664657	0.659909
ENSMUSG00000030114.8	chr6	122220614	122232900	-	Klrg1	-3.31935	5.6818	326.994	2.53762e-15	2.80626e-12	89.5468	87.0325	7.97589	9.67867
ENSMUSG00000030149.9	chr6	129560341	129573882	-	Klrk1	3.21095	2.41161	43.5877	8.63546e-07	3.99567e-05	1.36021	0.824172	9.74831	11.4384
ENSMUSG00000030154.7	chr6	128995919	129007489	+	Klrb1f	2.28019	2.50097	26.88	2.74482e-05	0.000696382	2.38036	1.64834	9.74831	10.3386
ENSMUSG00000030165.10	chr6	129541800	129548793	+	Klrd1	2.14918	1.14001	10.2886	0.00382646	0.0350087	1.1335	0.329669	3.76639	3.29955
ENSMUSG00000030208.9	chr6	135312949	135333191	+	Emp1	3.10761	5.02594	214.614	2.45602e-13	1.01054e-10	5.89422	8.73622	64.0286	59.6118
ENSMUSG00000030283.4	chr6	142770065	142912972	-	St8sia1	1.40401	6.70417	144.611	1.51805e-11	3.64654e-09	60.1891	55.3843	149.769	156.838
ENSMUSG00000030346.10	chr6	126873068	126889605	-	Rad51ap1	1.86281	1.73345	11.1221	0.00281078	0.0279101	1.81361	0.989006	5.76036	4.83933
ENSMUSG00000030413.6	chr7	19470039	19475787	+	Pglyrp1	-1.79493	4.92495	79.3846	5.1925e-09	5.3294e-07	46.1336	42.6921	11.7423	13.8581
ENSMUSG00000030447.9	chr7	63097115	63186070	+	Cyfip1	-1.22095	6.00688	73.2794	1.0766e-08	1.00453e-06	84.106	91.6479	35.4484	39.8145
ENSMUSG00000030545.7	chr7	86880843	86888017	-	Pex11a	-2.97762	1.1176	12.9543	0.0014699	0.0168138	3.28716	2.14285	0.443105	0.21997
ENSMUSG00000030577.6	chr7	31650421	31665361	-	Cd22	-1.77152	2.91503	18.3086	0.000268419	0.00431844	10.0882	10.3846	3.98794	1.97973
ENSMUSG00000030630.9	chr7	91733669	91755232	-	Fah	-1.06017	3.30156	10.6334	0.00336431	0.0316075	12.2418	12.1977	5.76036	5.93918
ENSMUSG00000030653.9	chr7	108570212	108661340	+	Pde2a	-1.45713	7.9231	217.627	2.11637e-13	9.55751e-11	363.628	341.537	121.632	135.281
ENSMUSG00000030671.8	chr7	121558795	121682765	+	Pde3b	3.52069	4.97082	275.16	1.6833e-14	1.11791e-11	4.87407	5.93404	61.5916	61.3715
ENSMUSG00000030854.9	chr7	54333168	54389054	-	Ptpn5	-2.71538	2.72217	30.7262	1.12446e-05	0.000338842	10.8816	8.07688	0.88621	1.97973
ENSMUSG00000030867.6	chr7	129302951	129313389	+	Plk1	1.03177	3.26818	9.94592	0.00435544	0.0384765	5.21412	7.91205	12.85	13.6381
ENSMUSG00000031015.7	chr7	117365217	117427017	+	Swap70	-1.18086	6.13222	72.2021	1.23037e-08	1.13859e-06	89.8869	100.714	44.3105	39.5945
ENSMUSG00000031132.1	chrX	54465320	54477219	+	Cd40lg	1.69893	5.86553	138.829	2.29913e-11	4.99177e-09	27.3175	29.0108	93.4951	89.0877
ENSMUSG00000031144.8	chrX	7215597	7230382	+	Syp	-1.38664	3.68575	19.8698	0.000171019	0.00305024	17.456	16.6483	8.41899	4.61936
ENSMUSG00000031428.5	chrX	133527694	133533011	+	Zcchc18	-1.48454	3.63552	24.5701	4.85921e-05	0.0011196	16.7759	16.6483	5.53881	6.37912
ENSMUSG00000031530.6	chr8	35870351	35882948	+	Dusp4	-1.04212	6.16748	59.0649	7.17476e-08	5.19251e-06	96.3479	93.1314	42.7596	49.2732
ENSMUSG00000031642.7	chr8	63702669	63874869	+	Sh3rf1	-1.14747	4.7376	30.0871	1.29808e-05	0.000381126	38.0857	31.6482	17.2811	14.298
ENSMUSG00000031756.4	chr8	119445640	119465403	+	Cenpn	2.46539	2.05541	22.8678	7.54406e-05	0.00155141	1.36021	1.31867	6.86812	8.13888
ENSMUSG00000031803.6	chr8	74214655	74225688	-	B3gnt3	-1.98941	2.0153	12.7305	0.00158775	0.0178721	5.21412	5.43953	1.32931	1.31982
ENSMUSG00000031932.7	chr9	14664654	14675233	+	Gpr83	-1.10374	5.94957	55.6364	1.19166e-07	7.47434e-06	85.4662	78.9556	34.1191	42.4542
ENSMUSG00000031933.10	chr9	14690258	14708395	-	Folr4	-1.28196	8.59726	170.651	2.75388e-12	8.18193e-10	598.264	493.019	218.672	230.528
ENSMUSG00000031995.2	chr9	30896987	30939438	-	St14	-1.45359	3.35863	19.4603	0.000192148	0.00332723	12.6952	14.6703	4.6526	5.27927
ENSMUSG00000032053.7	chr9	51021795	51048184	+	Pou2af1	1.16947	3.5824	15.0161	0.00074023	0.0099609	5.89422	9.56039	17.5026	16.7177
ENSMUSG00000032089.8	chr9	45061922	45077232	-	Il10ra	-1.01795	7.28394	95.1961	9.46883e-10	1.28799e-07	212.079	200.768	100.585	103.386
ENSMUSG00000032109.8	chr9	44060796	44076682	-	Nlrx1	-1.07893	3.85449	14.0783	0.00100593	0.0126542	21.3099	14.8351	9.74831	7.47897
ENSMUSG00000032198.7	chr9	21604628	21657079	-	Dock6	-1.79132	2.32109	13.1805	0.00136043	0.0158412	6.80103	6.2637	1.55087	2.1997
ENSMUSG00000032221.7	chr9	72286336	72306381	+	Mns1	1.15148	3.92991	19.7544	0.000176707	0.0031221	8.72798	10.8791	22.3768	20.8971
ENSMUSG00000032224.8	chr9	69937117	69990367	-	Fam81a	-2.9686	1.11627	11.1412	0.00279127	0.0277896	3.40051	1.97801	0.664657	0
ENSMUSG00000032261.9	chr9	83441934	83532408	+	Sh3bgrl2	-1.684	3.31022	24.4465	5.01407e-05	0.00114825	13.8288	13.1867	3.76639	4.61936
ENSMUSG00000032265.8	chr9	85214046	85220731	-	Fam46a	-1.02795	5.16971	33.505	6.14348e-06	0.000204	46.1336	47.1426	24.3708	21.3371
ENSMUSG00000032369.7	chr9	92144895	92166813	+	Plscr1	-1.2916	4.00173	23.8117	5.8989e-05	0.00129749	22.7834	19.2856	8.8621	8.35885
ENSMUSG00000032446.8	chr9	118387330	118395250	+	Eomes	1.76532	2.33909	14.9764	0.000749769	0.0100176	2.04031	2.80218	7.08968	9.23873
ENSMUSG00000032528.4	chr9	121551834	121582072	+	Vipr1	2.04981	6.09025	199.576	5.31656e-13	1.93626e-10	30.0379	23.901	116.315	109.105
ENSMUSG00000032549.6	chr9	103014404	103087600	+	Rab6b	-1.03119	5.44258	37.4633	2.73265e-06	0.000103183	56.5619	56.703	24.3708	31.0157
ENSMUSG00000032561.8	chr9	104190581	104240058	-	Acpp	1.83893	4.25485	56.8267	9.96702e-08	6.49657e-06	9.18139	8.24172	35.8915	26.8363
ENSMUSG00000032656.8	chr18	56921370	57085202	-	2023-03-03	1.31014	2.78833	9.38854	0.00539558	0.04519	5.66752	2.14285	11.7423	8.35885
ENSMUSG00000032735.8	chr18	61959049	62071506	-	Ablim3	4.18252	1.87544	43.2377	9.19567e-07	4.2032e-05	0.340051	0.494503	8.19744	7.259
ENSMUSG00000032776.7	chr7	79222718	79451481	-	Mctp2	2.0811	3.27992	36.9932	2.99994e-06	0.000112523	4.76072	2.96702	14.6225	18.9174
ENSMUSG00000032841.9	chr2	101554442	101723184	-	Prr5l	3.41253	3.67429	113.233	1.76236e-10	3.06109e-08	2.72041	1.97801	23.9277	27.4962
ENSMUSG00000032845.8	chr18	65425183	65553542	-	Alpk2	2.71196	0.903807	14.1306	0.000988665	0.0125275	0.453402	0.494503	3.98794	2.41967
ENSMUSG00000032867.7	chr5	118514990	118605467	-	Fbxw8	-1.05851	4.80673	25.4493	3.89665e-05	0.000922289	41.5996	30.1647	17.0595	17.5976
ENSMUSG00000033147.8	chr3	101659701	101728376	-	Slc22a15	-1.28793	4.1323	23.9558	5.68404e-05	0.00126574	24.257	22.0878	11.5207	7.47897
ENSMUSG00000033350.6	chr9	95301348	95307689	-	Chst2	-1.02836	3.9096	13.221	0.00134181	0.0157311	17.5693	20.4395	11.5207	7.03903
ENSMUSG00000033470.5	chr14	73428935	73448921	-	Cysltr2	-1.57398	3.40156	22.4953	8.32535e-05	0.00169053	15.9824	12.1977	4.87415	4.61936
ENSMUSG00000033486.7	chr2	121218367	121240317	-	Catsper2	-1.96548	1.81361	9.22539	0.00574953	0.0474505	6.23427	2.30768	1.10776	1.09985
ENSMUSG00000033488.5	chr1	159388711	159419191	+	BC026585	-2.78011	1.2378	12.6033	0.00165935	0.0185119	2.15366	4.28569	0.443105	0.439939
ENSMUSG00000033538.7	chr9	5308828	5336783	+	Casp4	-1.44125	5.00242	50.9424	2.47844e-07	1.39908e-05	41.4863	48.1316	13.7362	19.1374
ENSMUSG00000033542.6	chr6	43215643	43239319	+	Arhgef5	-2.32502	3.19657	31.8951	8.68635e-06	0.000272414	12.9219	13.8461	3.98794	1.31982
ENSMUSG00000033577.10	chr9	80012838	80159536	+	Myo6	1.23363	6.80332	118.875	1.09027e-10	2.01789e-08	64.9498	69.8897	156.859	159.698
ENSMUSG00000033644.4	chr14	70772287	70828901	-	Piwil2	-2.48944	1.3227	11.2049	0.00272727	0.0272309	3.40051	2.96702	0.88621	0.21997
ENSMUSG00000033721.8	chr3	109143571	109488616	+	Vav3	-1.00366	4.96467	23.8991	5.76753e-05	0.00127661	38.7658	41.5382	24.3708	15.6178
ENSMUSG00000034023.9	chr6	113481676	113547011	+	Fancd2	2.73348	3.31484	65.3641	2.98028e-08	2.42067e-06	2.83376	2.80218	17.2811	20.4572
ENSMUSG00000034101.8	chr2	84440228	84490922	-	Ctnnd1	-2.43578	2.02688	15.2656	0.000683194	0.00936075	6.68768	4.12086	0.443105	1.53979
ENSMUSG00000034108.5	chr19	4825366	4839322	-	Ccs	-1.23863	6.17991	61.8789	4.80644e-08	3.71676e-06	116.524	81.4282	40.5441	43.774
ENSMUSG00000034156.9	chr11	87574043	87599430	+	Bzrap1	-1.35088	4.4548	34.6269	4.8549e-06	0.000166601	31.9648	27.0328	12.4069	10.7785
ENSMUSG00000034245.4	chr6	91106659	91124686	+	Hdac11	-2.26341	1.87351	13.5426	0.00120327	0.0145448	5.21412	4.45053	1.32931	0.659909
ENSMUSG00000034266.5	chr12	87027619	87050037	+	Batf	-1.08378	5.43325	27.6858	2.26358e-05	0.000593143	60.6425	52.747	18.3888	35.1952
ENSMUSG00000034271.8	chr12	86940366	86980827	+	Jdp2	-2.6738	0.860613	9.92475	0.00439066	0.038727	2.15366	2.30768	0.221552	0.439939
ENSMUSG00000034573.9	chr5	103854211	104027378	+	Ptpn13	-1.18024	7.06272	116.584	1.32189e-10	2.40711e-08	186.235	179.834	77.9864	83.5885
ENSMUSG00000034586.8	chr11	115209021	115229070	-	C630004H02Rik	1.50328	4.83407	55.5535	1.20669e-07	7.52683e-06	15.529	15.1648	37.2208	49.9331
ENSMUSG00000034796.8	chr8	125641274	125659082	+	Cpne7	1.86944	3.3895	34.8327	4.65215e-06	0.000161113	4.87407	4.61536	15.0656	19.7973
ENSMUSG00000034855.7	chr5	92775664	92777915	-	Cxcl10	-2.13885	2.00566	13.9492	0.00105003	0.0130993	4.64737	6.2637	1.10776	1.31982
ENSMUSG00000034958.5	chr10	80667253	80693578	-	Atcay	-1.17625	3.53362	14.9856	0.000747552	0.0100136	15.4157	14.0109	6.86812	6.15915
ENSMUSG00000035275.8	chr4	100741588	100824975	+	Raver2	2.70782	2.10641	27.7734	2.21707e-05	0.000588957	1.1335	1.31867	7.97589	8.13888
ENSMUSG00000035295.4	chr2	38852996	38861688	+	Wdr38	2.84829	1.18168	16.5058	0.000462445	0.0067265	0.340051	0.824172	5.31726	2.85961
ENSMUSG00000035299.9	chrX	166123129	166443668	+	Mid1	1.64981	3.59763	25.9864	3.41207e-05	0.000833816	4.08062	8.57138	19.7182	18.9174
ENSMUSG00000035357.9	chr6	101099601	101327891	-	Pdzrn3	6.73818	0.247286	24.7008	5.28034e-05	0.00119056	0	0	2.43708	1.97973
ENSMUSG00000035448.7	chr9	123936703	123946421	+	Ccr3	-2.67528	3.03874	41.3248	1.30448e-06	5.51596e-05	13.3754	10.7142	1.99397	1.75976
ENSMUSG00000035498.9	chr9	123079942	123125156	-	Cdcp1	-7.86152	1.73691	36.8719	3.68961e-06	0.000134373	6.23427	3.29669	0	0
ENSMUSG00000035506.10	chr16	33517414	33664221	+	Slc12a8	-2.5879	1.37495	12.9105	0.0014922	0.0170143	2.94711	3.95602	0.443105	0.659909
ENSMUSG00000035517.10	chr4	45978206	46047633	+	Tdrd7	-1.90914	3.10356	22.7449	7.79257e-05	0.0015996	9.86149	14.5054	4.2095	2.1997
ENSMUSG00000035692.6	chr4	155573533	155574927	-	Isg15	-1.12099	3.23015	10.3632	0.00372079	0.034367	10.6549	13.0219	4.2095	6.59909
ENSMUSG00000035936.6	chr13	24999448	25029530	-	Aldh5a1	-1.73342	2.27597	12.2382	0.001885	0.0204828	6.46097	6.09887	1.99397	1.75976
ENSMUSG00000036093.7	chr2	52253471	52280421	-	Arl5a	-1.03191	7.55524	93.1098	1.16925e-09	1.55303e-07	236.562	264.724	132.045	112.844
ENSMUSG00000036206.6	chr1	90966990	91051643	+	Sh3bp4	-2.75205	1.5036	15.1237	0.000715023	0.00974952	3.28716	4.45053	0.443105	0.659909
ENSMUSG00000036256.6	chr5	77778265	77837070	-	Igfbp7	2.37409	1.54604	15.5812	0.000617798	0.00864561	0.680103	1.31867	5.31726	4.83933
ENSMUSG00000036295.4	chr12	42178260	42212338	-	Lrrn3	-2.78674	0.952305	9.70836	0.00476911	0.0412592	2.49371	2.30768	0	0.659909
ENSMUSG00000036553.9	chr5	36039829	36071925	-	Sh3tc1	-1.92936	2.25417	14.4048	0.000903175	0.0116402	6.00757	6.75821	1.77242	1.53979
ENSMUSG00000036620.8	chr11	50024392	50048605	+	Mgat4b	-1.29863	3.6488	18.8854	0.000226762	0.00378083	18.1361	14.3406	6.42502	6.81906
ENSMUSG00000036661.7	chr15	73342990	73402672	+	Dennd3	1.88716	1.76517	10.5392	0.0034842	0.032456	0.793453	2.30768	5.53881	5.49924
ENSMUSG00000036805.7	chr2	24941187	24950669	-	Noxa1	-7.0705	1.03302	24.7355	5.23525e-05	0.00118449	3.06046	2.47251	0	0
ENSMUSG00000037071.2	chr19	44468941	44482199	-	Scd1	-2.10385	1.88798	12.2776	0.00185915	0.0202409	5.44082	4.12086	0.88621	1.31982
ENSMUSG00000037151.7	chr10	60938581	61044974	+	Lrrc20	-1.06675	3.25884	9.70431	0.00477652	0.0412916	12.8086	10.7142	4.43105	6.81906
ENSMUSG00000037341.7	chrX	19682881	19868933	-	Slc9a7	-1.22901	3.78032	18.8423	0.000229616	0.00381791	16.8892	18.9559	6.86812	8.35885
ENSMUSG00000037706.10	chr7	150238644	150253839	+	Cd81	-1.10327	5.39426	44.24	7.68765e-07	3.61564e-05	56.5619	54.3953	26.8078	24.8566
ENSMUSG00000037852.7	chr8	67071355	67171837	-	Cpe	1.64235	2.24804	12.1095	0.00197243	0.0211881	2.94711	1.64834	7.08968	7.69894
ENSMUSG00000038070.8	chr4	84530213	84777825	+	Cntln	-1.12994	3.50877	12.2128	0.00190191	0.0206467	11.6751	17.6373	7.53278	5.71921
ENSMUSG00000038151.6	chr10	44156983	44248307	-	Prdm1	-1.03754	5.35559	35.3029	4.22244e-06	0.00014991	58.9422	47.1426	25.0354	26.8363
ENSMUSG00000038354.7	chr3	96474054	96494932	+	Ankrd35	5.05745	1.27055	30.0474	1.3098e-05	0.000381126	0.226701	0	7.97589	2.1997
ENSMUSG00000038507.6	chr6	39036409	39068348	-	Parp12	-1.1559	3.99075	18.9592	0.000221957	0.00371244	22.5567	18.1318	8.8621	9.4587
ENSMUSG00000038545.7	chr17	46787286	46801313	+	Cul7	-1.12082	3.61786	14.0992	0.000998988	0.0126018	13.9421	17.4724	7.53278	6.81906
ENSMUSG00000038560.7	chr11	96874708	96886048	+	Sp6	-2.03068	3.17709	29.9834	1.32892e-05	0.000384637	14.0555	11.2087	3.10173	3.07958
ENSMUSG00000038732.8	chr13	30228367	30338586	+	Mboat1	1.56281	4.53071	53.4564	1.66486e-07	9.841e-06	11.2217	13.1867	35.6699	36.075
ENSMUSG00000038775.8	chr9	118961896	118980643	+	Vill	-1.72354	3.84608	35.0274	4.46868e-06	0.000155714	21.3099	18.7911	7.08968	5.0593
ENSMUSG00000038836.9	chr6	34730432	34809459	+	Agbl3	2.90506	0.649889	13.9964	0.00103367	0.0129668	0.340051	0.329669	2.88018	2.41967
ENSMUSG00000039021.9	chr2	32612546	32631153	-	Ttc16	-2.69087	2.20697	19.1842	0.000207996	0.00351954	6.46097	6.59337	0.221552	1.75976
ENSMUSG00000039114.9	chr13	36817494	36826346	-	Nrn1	-2.34663	3.82761	58.133	8.21791e-08	5.75762e-06	18.8162	24.2306	4.2095	4.17942
ENSMUSG00000039137.11	chr4	63075944	63157025	-	Whrn	-1.40612	3.76689	24.3252	5.17129e-05	0.00117473	18.3628	17.9669	7.31123	6.37912
ENSMUSG00000039166.8	chr10	24888896	25018969	-	Akap7	-1.54504	3.13801	16.9661	0.000401463	0.00602728	12.9219	10.2197	2.88018	5.0593
ENSMUSG00000039168.9	chr15	31154140	31204093	+	Dap	1.12274	6.35838	81.479	4.08421e-09	4.43373e-07	53.2747	51.0986	111.441	116.144
ENSMUSG00000039270.3	chr4	70088099	70196029	-	Megf9	1.43033	2.56697	11.3434	0.00259363	0.0262855	2.60706	4.12086	7.75433	10.1186
ENSMUSG00000039470.9	chr8	41509169	41595622	+	Zdhhc2	-1.01699	4.92549	28.2021	2.00395e-05	0.000547811	36.7255	41.7031	19.9397	18.6974
ENSMUSG00000039545.9	chrX	7150726	7158141	+	4930524L23Rik	-1.76429	3.83136	20.8095	0.000131478	0.00249477	14.9623	26.0438	2.43708	9.4587
ENSMUSG00000039697.8	chr10	30356342	30522913	-	Ncoa7	1.22527	6.58976	87.992	1.99455e-09	2.42134e-07	52.9347	64.2854	149.105	123.623
ENSMUSG00000039908.8	chr11	119216871	119242393	+	Slc26a11	1.18562	4.56525	31.3869	9.71104e-06	0.00029923	15.9824	13.5164	31.0173	36.515
ENSMUSG00000039911.7	chr4	149270392	149329152	-	Spsb1	1.12533	4.08665	20.1254	0.000159117	0.0028928	9.74814	12.3626	21.4906	26.3964
ENSMUSG00000039953.7	chr4	148960577	149023008	+	Clstn1	-1.01746	4.68605	23.0654	7.16213e-05	0.00149189	36.7255	28.6812	16.838	15.6178
ENSMUSG00000039959.8	chr5	135882393	136020992	-	Hip1	-1.72157	4.6225	54.4305	1.43209e-07	8.55468e-06	37.2923	33.2965	13.0716	8.35885
ENSMUSG00000040093.9	chr2	118354493	118375423	-	Bmf	-1.88257	1.72385	9.29582	0.0055937	0.046436	4.87407	3.29669	1.32931	0.879879
ENSMUSG00000040229.5	chrX	13209215	13217984	+	Gpr34	-2.59762	3.4321	51.7314	2.18428e-07	1.2518e-05	17.796	14.3406	2.21552	3.07958
ENSMUSG00000040264.7	chr3	142159864	142185308	+	Gbp5	-1.08889	5.92283	52.6924	1.87618e-07	1.09752e-05	80.9322	80.1095	33.0113	42.6741
ENSMUSG00000040570.8	chr5	8490334	8622952	-	Rundc3b	-1.03528	3.6464	12.8454	0.00152602	0.0172979	15.7557	15.4944	7.53278	7.69894
ENSMUSG00000040584.8	chr5	8660077	8748575	+	Abcb1a	-2.11371	6.01472	156.023	6.96807e-12	1.82952e-09	85.4662	118.186	24.5923	22.2169
ENSMUSG00000040621.8	chrX	162608386	162628444	+	Gemin8	-2.09327	2.90988	22.9999	7.28638e-05	0.00150942	12.1285	8.57138	1.55087	3.29955
ENSMUSG00000040899.6	chr17	8429077	8449992	+	Ccr6	1.53059	4.27979	39.0544	2.00345e-06	7.88117e-05	12.3552	8.07688	31.9035	28.1561
ENSMUSG00000040997.6	chr14	54878907	54888829	+	Abhd4	-1.14306	3.76481	12.1701	0.0019307	0.0208589	18.1361	16.4834	11.2992	4.39939
ENSMUSG00000041298.9	chr5	149685908	149806799	-	Katnal1	-1.70083	2.5091	12.6091	0.00165597	0.0185087	6.23427	9.06589	3.10173	1.53979
ENSMUSG00000041498.7	chr1	138364535	138428088	+	Kif14	1.27376	2.62369	9.45814	0.00525193	0.0443488	3.17381	4.28569	10.6345	7.259
ENSMUSG00000041515.3	chr8	123260258	123280594	+	Irf8	-1.13567	4.61526	26.9387	2.70626e-05	0.0006897	32.5316	31.4834	12.1854	16.9377
ENSMUSG00000041633.8	chrX	150119697	150130934	-	Kctd12b	-2.41895	1.2741	10.9802	0.00296042	0.0289629	3.40051	2.63735	0.664657	0.439939
ENSMUSG00000041729.8	chr9	62267299	62384851	-	Coro2b	1.1443	3.8591	18.3073	0.000268516	0.00431844	10.3149	8.07688	18.6104	22.4369
ENSMUSG00000041773.7	chr13	98011060	98022994	+	Enc1	1.01587	4.32214	20.06	0.000162077	0.00293246	12.8086	14.3406	25.0354	29.6959
ENSMUSG00000041782.8	chr1	137715175	137729918	+	Lad1	-3.89964	3.39746	79.6477	5.03684e-09	5.21706e-07	19.1562	14.1758	0.664657	1.53979
ENSMUSG00000041831.8	chr17	6877808	6942393	+	Sytl3	1.52177	2.23806	10.7083	0.00327226	0.0310452	2.49371	2.47251	5.98192	8.35885
ENSMUSG00000041912.6	chr3	94217218	94236555	+	Tdrkh	1.73098	2.07664	10.0087	0.00425287	0.0377772	2.94711	0.824172	8.19744	5.0593
ENSMUSG00000041954.11	chr4	155400273	155403004	+	Tnfrsf18	-1.25643	7.34776	137.709	2.49587e-11	5.31668e-09	239.85	213.79	97.4831	92.6072
ENSMUSG00000042228.8	chr4	3605262	3740269	+	Lyn	-1.42742	3.05327	14.2624	0.000946527	0.0120613	12.2418	9.06589	4.6526	3.29955
ENSMUSG00000042262.4	chr9	120001251	120004024	+	Ccr8	-1.17421	4.40436	21.1933	0.000118295	0.00225982	29.3578	25.879	15.9518	8.57882
ENSMUSG00000042289.5	chr7	134929122	134947316	+	Hsd3b7	-1.4795	2.75252	12.5324	0.00170072	0.0188988	9.63479	7.58238	2.88018	3.29955
ENSMUSG00000042474.5	chr1	132762246	132777367	+	Faim3	-2.42681	2.23978	19.8225	0.000173326	0.00307681	5.89422	7.41754	1.55087	0.879879
ENSMUSG00000042766.10	chr3	89038099	89050231	-	Trim46	-1.31998	3.20663	13.3552	0.00128197	0.0152674	12.3552	11.3736	6.20347	3.29955
ENSMUSG00000042784.3	chr3	89032979	89037303	+	Muc1	-2.08286	1.7281	10.4536	0.00359717	0.0334807	4.42067	4.12086	1.55087	0.439939
ENSMUSG00000043079.10	chr18	60753627	60819796	-	Synpo	-1.0096	4.27167	17.9393	0.000299423	0.00472135	23.4635	25.5493	10.8561	13.4182
ENSMUSG00000043088.9	chr6	113408478	113420745	+	Il17re	5.76701	1.16174	36.8166	3.10752e-06	0.000115408	0.11335	0	3.10173	6.37912
ENSMUSG00000043099.4	chr11	74978067	74983021	-	Hic1	1.22439	2.7882	9.39838	0.00537502	0.0451182	3.62721	4.94503	7.53278	12.3183
ENSMUSG00000043102.2	chr2	31661686	31666100	-	Qrfp	6.44634	1.76998	56.0738	1.11558e-07	7.11579e-06	0.11335	0	5.76036	9.4587
ENSMUSG00000043110.2	chr2	132694041	132706627	-	Lrrn4	-3.55945	1.11679	14.7576	0.000804855	0.0106528	3.28716	2.30768	0.443105	0
ENSMUSG00000043243.9	chr8	74121547	74131835	+	Fam129c	-1.35312	2.83703	9.80954	0.00458789	0.0401218	10.0882	7.91205	1.99397	5.0593
ENSMUSG00000043924.9	chr4	134925491	134954142	-	A330049M08Rik	-1.16421	4.59801	23.4521	6.47439e-05	0.00138159	37.0656	25.879	17.0595	11.2185
ENSMUSG00000043953.8	chr9	110957339	110959774	-	Ccrl2	-1.79788	3.69131	35.0277	4.46847e-06	0.000155714	19.723	16.3186	5.31726	5.0593
ENSMUSG00000044072.8	chr11	29643048	29926033	-	Eml6	-2.36313	1.62035	9.79034	0.00462169	0.0403237	3.85391	4.28569	0	1.53979
ENSMUSG00000044177.4	chr11	94097270	94107319	-	Wfikkn2	1.58595	3.33992	23.6573	6.13885e-05	0.00132916	6.12092	4.28569	13.5147	18.2575
ENSMUSG00000044340.6	chr1	108068329	108290827	+	Phlpp1	-2.94714	5.75885	214.207	2.50622e-13	1.01054e-10	83.8793	99.0654	15.2871	8.35885
ENSMUSG00000044505.3	chr3	94202439	94208423	+	Lingo4	4.12402	0.528908	19.1689	0.000208915	0.00352564	0.226701	0	3.10173	2.1997
ENSMUSG00000044562.9	chr7	52882858	52894463	+	Rasip1	-3.3852	1.44614	18.3399	0.000265949	0.00429552	4.42067	2.80218	0.221552	0.439939
ENSMUSG00000044583.7	chrX	163742861	163768490	-	Tlr7	-1.45118	4.4997	42.1801	1.11424e-06	4.85706e-05	31.8515	30.3295	10.8561	11.8784
ENSMUSG00000044734.9	chr13	32933961	32943054	-	Serpinb1a	2.09714	3.08251	35.6234	3.95437e-06	0.000140989	3.51386	3.29669	15.2871	14.0781
ENSMUSG00000045071.7	chr4	59639083	59774311	+	E130308A19Rik	-1.03413	3.65393	11.7849	0.00221316	0.023265	18.1361	12.8571	6.86812	8.35885
ENSMUSG00000045095.9	chr6	93625449	94233316	-	Magi1	-3.88604	1.82537	27.5577	2.33356e-05	0.00060845	4.64737	5.7692	0.221552	0.439939
ENSMUSG00000045232.3	chr8	86566966	86568878	-	Rln3	-2.92965	3.99826	90.9966	1.45347e-09	1.86473e-07	22.8968	28.0218	3.10173	3.51952
ENSMUSG00000045394.8	chr17	88035319	88050446	+	Epcam	-1.96711	3.34183	28.1724	2.01797e-05	0.000548986	14.7356	13.8461	5.09571	2.1997
ENSMUSG00000045573.9	chr4	4060678	4065966	-	Penk	-2.57992	4.65599	90.8243	1.47974e-09	1.87711e-07	44.32	34.78	9.08365	4.17942
ENSMUSG00000045775.9	chr11	115323788	115335712	+	Slc16a5	3.19752	2.90009	59.8817	6.37814e-08	4.70682e-06	1.70026	1.48351	12.6285	17.1576
ENSMUSG00000045903.8	chr19	4984355	4989971	-	Npas4	-1.85076	2.56396	14.9093	0.000766214	0.0102011	6.91438	9.23072	3.10173	1.31982
ENSMUSG00000046223.9	chr7	25247519	25260892	+	Plaur	1.60031	2.41364	13.4483	0.00124219	0.0149195	3.06046	2.30768	8.19744	8.35885
ENSMUSG00000046352.7	chr14	57717437	57723539	-	Gjb2	-3.43303	1.45525	17.0267	0.00039411	0.00595649	3.62721	3.95602	0.664657	0
ENSMUSG00000046532.7	chrX	95345060	95518554	+	Ar	1.30679	4.7578	39.7121	1.76641e-06	7.0684e-05	14.1688	18.1318	44.3105	34.9752
ENSMUSG00000046807.8	chr10	75012870	75023075	-	AI646023	3.33848	2.93443	59.3796	6.85576e-08	5.02607e-06	2.04031	0.824172	13.2931	17.5976
ENSMUSG00000047534.9	chr12	66233721	66273591	-	Mis18bp1	1.17432	2.81352	9.23129	0.00573629	0.0473758	4.76072	3.95602	7.97589	11.8784
ENSMUSG00000047712.7	chr10	7924551	8238623	-	Ust	1.85589	3.08987	28.2892	1.96341e-05	0.000540657	3.96727	3.79119	12.6285	15.6178
ENSMUSG00000047880.7	chr9	44319871	44334504	-	Cxcr5	-2.07358	4.54421	79.9967	4.83821e-09	5.10499e-07	36.7255	32.9669	8.64054	7.91891
ENSMUSG00000047907.7	chr2	169458671	169897316	+	Tshz2	-3.46285	0.989016	14.4906	0.000878114	0.0114602	1.92696	3.46152	0.221552	0.21997
ENSMUSG00000048521.7	chr9	123715595	123720872	+	Cxcr6	1.70208	4.24452	50.8319	2.52296e-07	1.41011e-05	9.52144	9.06589	27.0294	33.6554
ENSMUSG00000048537.8	chr9	44494387	44543281	-	Phldb1	1.47479	3.19364	20.0365	0.000163151	0.00294246	5.10077	4.94503	12.85	15.1779
ENSMUSG00000048612.8	chr19	37973526	38118067	-	Myof	3.31831	2.12557	35.6487	3.93402e-06	0.000140989	1.1335	0.494503	7.08968	10.3386
ENSMUSG00000048807.2	chr11	3807024	3814667	-	Slc35e4	-2.13201	1.90523	12.7957	0.00155242	0.0175619	5.32747	4.45053	1.32931	0.879879
ENSMUSG00000048965.8	chr7	150964270	150970405	-	Mrgpre	-1.68157	3.26339	23.3888	6.58187e-05	0.00139942	11.9018	14.5054	4.2095	3.95945
ENSMUSG00000049044.9	chr2	71819272	72095531	+	Rapgef4	1.08388	5.03942	35.2557	4.26361e-06	0.000150897	20.4031	22.7471	49.4062	41.7942
ENSMUSG00000049109.8	chr10	28388166	28603624	+	Themis	1.1592	6.68926	81.9073	3.8909e-09	4.26487e-07	56.9019	72.6919	152.428	135.281
ENSMUSG00000049608.7	chr1	87836112	87857630	-	Gpr55	-1.11169	3.41731	11.9333	0.00209934	0.0222132	14.1688	12.5274	7.31123	5.0593
ENSMUSG00000049676.7	chr7	29966340	29999054	-	Catsperg1	-2.96394	1.09392	13.0256	0.00143443	0.0164413	2.94711	2.47251	0.221552	0.439939
ENSMUSG00000049690.8	chr1	127810197	128727376	-	Nckap5	-4.27808	1.65866	24.386	5.09181e-05	0.001159	3.51386	5.93404	0	0.439939
ENSMUSG00000049804.8	chrX	131221058	131231296	+	Armcx4	-1.68873	3.31693	21.4562	0.000110099	0.00211758	14.5089	12.5274	2.65863	5.71921
ENSMUSG00000049985.7	chr13	113078659	113174210	+	Ankrd55	-1.75069	3.03193	20.2964	0.000151665	0.00277758	9.97484	12.5274	3.98794	2.63964
ENSMUSG00000050052.5	chr8	13952009	13975032	-	2610019F03Rik	2.69056	5.52334	258.316	3.34459e-14	1.79812e-11	13.262	12.3626	82.1959	84.0284
ENSMUSG00000050075.8	chr3	58900370	58905743	-	Gpr171	1.09918	5.06849	38.6197	2.17899e-06	8.48302e-05	21.0832	22.5823	47.6338	45.7537
ENSMUSG00000050232.6	chrX	98926874	98929608	-	Cxcr3	-1.3871	5.98269	92.5925	1.23276e-09	1.61836e-07	86.5997	91.483	36.113	31.8956
ENSMUSG00000051000.10	chr3	85463983	85550188	-	Fam160a1	-4.21664	2.11416	36.8308	3.09876e-06	0.000115408	6.00757	7.08788	0.443105	0.21997
ENSMUSG00000051339.8	chr5	113515343	113592371	-	2900026A02Rik	-2.55324	3.38463	50.8972	2.49654e-07	1.40229e-05	15.189	16.1538	2.88018	2.41967
ENSMUSG00000051427.8	chr11	4041126	4060296	-	Ccdc157	-1.95267	2.95836	24.2413	5.28317e-05	0.00119056	11.2217	10.2197	2.88018	2.63964
ENSMUSG00000051674.8	chr5	73872241	73952033	+	Dcun1d4	-1.00817	4.32258	19.0614	0.000215493	0.00360966	25.7305	24.89	11.9638	13.1982
ENSMUSG00000051747.7	chr2	76542037	76820604	-	Ttn	-3.76383	5.98863	440.382	9.24888e-17	3.48066e-13	105.189	120.659	8.8621	7.69894
ENSMUSG00000052302.5	chr10	120700880	120748245	-	Tbc1d30	-1.08408	5.15756	27.8068	2.19961e-05	0.000587082	40.6928	53.4063	17.2811	26.8363
ENSMUSG00000052305.5	chr7	110975048	110976610	-	Hbb-b1	-1.46251	2.93052	12.1982	0.00191171	0.0207331	7.82118	12.5274	2.43708	4.83933
ENSMUSG00000052336.5	chr9	119957811	119977400	-	Cx3cr1	2.90418	0.83405	14.9114	0.000765691	0.0102011	0.566752	0.164834	3.10173	3.07958
ENSMUSG00000052713.7	chr18	55047699	55152245	-	Zfp608	-1.3033	2.78607	10.1194	0.00407821	0.0367154	8.16123	9.39556	4.2095	2.85961
ENSMUSG00000052776.9	chr5	121346265	121357536	-	Oas1a	-1.80583	4.88668	76.0874	7.65526e-09	7.51547e-07	47.4938	38.7361	12.4069	12.3183
ENSMUSG00000052821.3	chrX	103769685	103799018	-	Cysltr1	1.61716	3.59115	26.6598	2.8949e-05	0.000727916	4.76072	7.91205	16.1733	21.997
ENSMUSG00000053161.9	chr1	83156327	83207149	+	Wdr69	4.30601	2.56282	60.6369	5.72643e-08	4.36316e-06	0.226701	1.15384	11.9638	13.4182
ENSMUSG00000053528.5	chr7	90297154	90304432	+	A530021J07Rik	3.21056	2.87727	56.7962	1.00124e-07	6.49657e-06	1.24685	1.97801	17.0595	12.3183
ENSMUSG00000053641.7	chr9	64659147	64767474	+	Dennd4a	-1.16943	5.9626	66.3741	2.60407e-08	2.19403e-06	79.6854	89.0105	38.5501	36.295
ENSMUSG00000053646.7	chr9	108997950	109022425	+	Plxnb1	-2.21709	3.01925	26.1151	3.30598e-05	0.000811401	14.3955	8.07688	3.10173	1.75976
ENSMUSG00000053702.9	chr2	17265536	17653091	-	Nebl	2.57519	4.43675	115.096	1.50065e-10	2.64725e-08	5.55417	7.91205	38.9932	40.0345
ENSMUSG00000053965.5	chr3	122432076	122562292	+	Pde5a	3.22489	0.872761	18.4495	0.00025752	0.00417731	0.340051	0.329669	3.76639	2.85961
ENSMUSG00000054469.7	chr17	73457325	73592708	+	Lclat1	-1.32305	6.58469	112.709	1.84462e-10	3.10833e-08	131.146	138.131	57.6036	49.9331
ENSMUSG00000054555.5	chr7	141074882	141423829	-	Adam12	2.39086	3.04892	39.2253	1.9387e-06	7.67998e-05	3.28716	2.30768	18.3888	11.6584
ENSMUSG00000054672.6	chr7	147433200	147485690	+	5830411N06Rik	5.6481	4.27442	238.955	7.76295e-14	3.65182e-11	0.453402	1.31867	48.9631	34.7552
ENSMUSG00000054889.3	chr13	38243197	38290446	+	Dsp	3.76103	2.73693	68.5127	1.9667e-08	1.74835e-06	1.02015	0.989006	14.844	12.9782
ENSMUSG00000054920.5	chr5	65498807	65559427	+	Klhl5	1.25236	5.41791	57.4554	9.07947e-08	6.10162e-06	23.6902	28.1867	58.4898	64.4511
ENSMUSG00000054932.3	chr5	90919740	90937933	+	Afp	2.08238	1.2258	11.0485	0.00288735	0.028495	0.906803	0.824172	3.98794	3.51952
ENSMUSG00000055170.3	chr10	117878103	117882948	+	Ifng	1.21247	4.24967	25.787	3.58387e-05	0.000866421	10.3149	13.5164	29.688	25.0765
ENSMUSG00000056367.8	chr5	25265815	25356160	+	Actr3b	-2.76711	1.25509	11.0736	0.00286097	0.028284	2.83376	3.46152	0.88621	0
ENSMUSG00000056413.9	chr5	139747830	139801576	-	Adap1	-1.49429	4.22273	32.729	7.25033e-06	0.000235897	29.4711	21.2636	7.97589	10.1186
ENSMUSG00000056529.7	chr4	132119982	132138598	+	Ptafr	-3.31242	1.70474	21.8992	9.76507e-05	0.00192274	4.53402	4.61536	0.443105	0.439939
ENSMUSG00000056749.7	chr13	53062578	53076442	-	Nfil3	-1.23403	5.57238	55.4115	1.23293e-07	7.60646e-06	60.8692	68.7359	24.3708	30.5758
ENSMUSG00000057254.6	chr17	33019616	33023028	-	Zfp870	-2.0184	2.1564	14.2097	0.000963121	0.0122451	6.57433	5.10986	1.32931	1.53979
ENSMUSG00000057346.4	chr15	77559502	77566811	+	Apol9b	-1.64767	3.18439	18.3133	0.000268042	0.00431844	14.5089	9.56039	2.65863	5.0593
ENSMUSG00000058427.6	chr5	91332897	91334935	+	Cxcl2	-2.30647	1.58092	10.9759	0.0029651	0.028974	3.85391	3.95602	0.221552	1.31982
ENSMUSG00000058626.9	chr17	45767153	45796274	-	Capn11	4.21964	1.89193	43.6361	8.5609e-07	3.99391e-05	0.453402	0.329669	6.64657	9.01876
ENSMUSG00000059325.7	chr5	77515468	77544186	-	Hopx	-1.12751	5.76133	49.2567	3.2615e-07	1.7369e-05	81.6123	62.4722	33.676	32.5555
ENSMUSG00000059430.8	chr6	83462899	83486259	-	Actg2	-1.80607	3.19504	20.0164	0.00016408	0.00295449	16.2091	8.24172	2.65863	4.39939
ENSMUSG00000059495.7	chr9	42771925	42913801	-	Arhgef12	-1.3118	5.57704	68.7893	1.89751e-08	1.70023e-06	65.5166	66.0986	27.0294	25.9564
ENSMUSG00000059994.4	chr3	87180309	87196055	+	Fcrl1	-1.3013	3.02418	12.5583	0.00168551	0.0187481	10.6549	10.0549	4.43105	3.95945
ENSMUSG00000060112.1	chr7	147530951	147531886	-	Olfr60	2.80408	1.12142	16.8729	0.000413059	0.00615906	0.566752	0.494503	4.6526	3.07958
ENSMUSG00000060131.5	chr2	126146709	126326410	-	Atp8b4	2.08416	3.12984	34.2886	5.20944e-06	0.000176621	4.30732	2.63735	15.7302	14.518
ENSMUSG00000061119.6	chr7	100023763	100083083	+	Prcp	-1.18165	3.60532	15.6632	0.000601943	0.00845266	16.2091	14.8351	7.53278	6.15915
ENSMUSG00000061411.6	chr2	153233198	153355707	-	8430427H17Rik	-2.18989	3.99744	57.6077	8.87759e-08	6.03783e-06	23.9169	23.5713	6.20347	4.17942
ENSMUSG00000061578.6	chr5	117864009	118213336	+	Ksr2	-2.02554	2.39916	15.6677	0.000601085	0.00845112	5.89422	8.73622	1.10776	2.41967
ENSMUSG00000061728.5	chr17	34669822	34684596	-	Btnl7	-1.72038	2.41862	13.0626	0.00141637	0.0163042	7.59448	6.2637	2.43708	1.75976
ENSMUSG00000061825.3	chr8	107370968	107378383	+	Ces2c	-5.32054	1.84004	33.5698	6.05977e-06	0.000202411	6.23427	4.12086	0.221552	0
ENSMUSG00000062082.9	chr16	44820841	44839247	+	Cd200r4	-1.11654	2.99371	9.27747	0.00563385	0.0466321	10.0882	9.56039	4.43105	4.61936
ENSMUSG00000062995.5	chr6	8580527	8728488	-	Ica1	-2.49401	1.30524	11.7927	0.00220697	0.0232215	2.83376	3.62635	0.664657	0.439939
ENSMUSG00000063354.5	chr15	76442815	76447322	-	Slc39a4	-1.26646	3.81434	20.5272	0.000142193	0.00264911	19.6096	16.9779	7.31123	7.91891
ENSMUSG00000063873.3	chr2	144993490	145467902	+	Slc24a3	-6.66859	0.685695	19.4467	0.000210332	0.00353898	1.92696	2.30768	0	0
ENSMUSG00000063889.8	chr18	3266046	3337746	-	Crem	-1.42674	4.31064	35.9014	3.73684e-06	0.000135112	27.6575	26.3735	10.6345	9.4587
ENSMUSG00000064368.1	chrM	13552	14070	-	mt-Nd6	1.51418	3.95601	21.5632	0.000106943	0.00207098	8.50128	8.24172	34.5622	13.4182
ENSMUSG00000064427.1	chr12	17552952	17553087	+	SNORA42	-2.787	1.79975	16.0014	0.000541098	0.00770366	5.66752	3.62635	1.10776	0.21997
ENSMUSG00000066009.6	chr4	146064699	146094022	+	Gm13051	-2.04042	2.22799	14.5446	0.000862719	0.0112863	4.76072	8.24172	1.55087	1.53979
ENSMUSG00000066026.7	chr4	144482730	144518112	+	Dhrs3	1.61937	3.31898	26.1395	3.28624e-05	0.000811401	5.55417	4.61536	16.1733	15.3979
ENSMUSG00000066438.6	chr12	81793578	81825201	+	3830431G21Rik	3.17959	0.293331	12.7511	0.0015765	0.0177632	0.226701	0.164834	1.99397	1.97973
ENSMUSG00000066677.4	chr1	175604042	175628523	+	Pydc3	2.56156	6.5225	405.441	2.33273e-16	5.30458e-13	27.3175	27.1977	161.955	160.138
ENSMUSG00000066861.7	chr5	121326151	121337622	-	Oas1g	-1.61598	2.18193	10.1432	0.00404182	0.0365057	5.66752	5.93404	1.77242	1.97973
ENSMUSG00000066885.5	chr1	137007746	137008883	-	Ptprv	1.31318	2.85039	12.4515	0.00174938	0.0193065	4.08062	4.45053	10.1914	10.9985
ENSMUSG00000066894.8	chr5	117769275	117805014	+	Vsig10	-3.1572	2.98268	50.5614	2.63562e-07	1.46582e-05	12.6952	11.2087	1.32931	1.31982
ENSMUSG00000066952.4	chr5	114764950	114814585	+	Myo1h	-2.61951	2.89674	36.6993	3.18133e-06	0.000117761	10.4282	11.5384	1.77242	1.75976
ENSMUSG00000067149.3	chr5	88949537	88956916	-	Igj	1.44351	5.43476	68.217	2.04374e-08	1.78866e-06	27.5442	19.6153	68.0166	61.8115
ENSMUSG00000067206.2	chr5	73997882	74023744	-	Lrrc66	-3.29288	0.889649	12.0171	0.00203785	0.0217255	2.38036	2.30768	0	0.439939
ENSMUSG00000068105.3	chr15	82052174	82054790	-	Tnfrsf13c	-2.30754	1.75924	11.6097	0.00235624	0.0245115	4.76072	4.12086	1.55087	0.21997
ENSMUSG00000068227.2	chr15	78310983	78325496	-	Il2rb	-1.24312	9.58295	193.5	7.37255e-13	2.52231e-10	1166.26	984.061	449.973	458.857
ENSMUSG00000068252.5	chr15	77252640	77277922	-	Apol7b	1.69031	2.0471	11.0222	0.00291524	0.0286511	1.47356	2.63735	6.64657	6.37912
ENSMUSG00000068735.7	chr2	93027705	93041916	+	Trp53i11	-1.39556	7.09389	143.575	1.6335e-11	3.81701e-09	212.532	177.032	74.6632	73.6898
ENSMUSG00000069094.6	chr3	19123108	19211322	-	Pde7a	1.1082	6.09551	65.6914	2.85227e-08	2.3678e-06	40.8062	47.3074	98.1477	91.0675
ENSMUSG00000069114.7	chr3	9250602	9285333	+	Zbtb10	-1.45722	3.20063	17.4374	0.000347972	0.00534399	11.2217	13.1867	4.6526	4.17942
ENSMUSG00000069919.6	chr11	32183511	32184465	+	Hba-a1	-1.68379	3.4789	27.7128	2.24914e-05	0.000593143	15.8691	14.6703	4.87415	4.61936
ENSMUSG00000070291.3	chr9	78243584	78271394	+	Ddx43	-1.33396	3.4579	15.6459	0.000605258	0.00848865	11.335	17.9669	6.64657	4.83933
ENSMUSG00000070803.4	chr4	120339168	120340425	+	Cited4	5.15446	1.37504	40.4917	1.52412e-06	6.32624e-05	0.11335	0.164834	6.86812	4.17942
ENSMUSG00000070942.3	chr1	40381472	40422316	+	Il1rl2	3.48786	2.39184	48.8925	3.46381e-07	1.8274e-05	1.02015	0.824172	9.3052	12.0983
ENSMUSG00000071203.5	chr13	100981694	101016278	-	Naip5	-2.32395	4.88358	120.5	9.52868e-11	1.79298e-08	45.4535	46.4833	8.41899	9.89864
ENSMUSG00000071552.4	chr16	43648974	43664297	-	Tigit	-2.10838	7.2017	316.924	3.58164e-15	3.11052e-12	242.57	226.647	59.8192	49.0532
ENSMUSG00000071716.3	chr15	77529312	77549716	+	Apol7e	1.11111	5.34554	46.4165	5.25868e-07	2.63869e-05	25.6172	26.868	57.3821	55.8723
ENSMUSG00000073002.3	chr6	72318043	72330462	-	Vamp5	-1.08644	3.30166	9.84302	0.00452959	0.0397351	13.7154	10.5494	4.2095	7.259
ENSMUSG00000073096.4	chr6	48504795	48520721	+	Lrrc61	-1.0757	5.9261	51.6345	2.21829e-07	1.26487e-05	82.4058	78.4611	33.4544	42.8941
ENSMUSG00000073125.4	chrX	70437546	70448269	+	Xlr3b	1.71533	2.96734	21.662	0.000104113	0.00202662	4.53402	2.96702	12.1854	12.9782
ENSMUSG00000073420.4	chr17	34625015	34634374	-	Btnl5	-2.77725	0.950924	9.59957	0.00497276	0.0425322	2.60706	2.14285	0	0.659909
ENSMUSG00000073968.3	chr7	109826094	109835840	-	Trim68	-1.41028	3.71024	22.1658	9.09018e-05	0.00181965	19.9497	14.5054	6.64657	6.37912
ENSMUSG00000074170.4	chr7	39005673	39013013	-	Plekhf1	3.87098	1.57591	32.7026	7.29175e-06	0.00023615	0.566752	0.164834	5.53881	6.59909
ENSMUSG00000074305.3	chr9	56048938	56265857	-	C230081A13Rik	-1.08874	6.94805	84.8671	2.79783e-09	3.19066e-07	159.371	172.417	70.2321	85.5682
ENSMUSG00000074398.5	chr3	96359688	96370724	-	Gm15441	3.04194	1.40884	17.9417	0.00029921	0.00472135	0.906803	0.164834	7.31123	2.63964
ENSMUSG00000074570.6	chr2	172219294	172259257	+	Cass4	-1.44078	3.26569	16.8694	0.000413514	0.00615906	13.6021	11.5384	3.54484	5.71921
ENSMUSG00000074788.3	chr19	53515702	53539286	-	5830416P10Rik	1.50649	5.91548	111.684	2.01779e-10	3.35013e-08	33.325	30.6592	95.2675	87.108
ENSMUSG00000075014.1	chr2	98506704	98507458	-	Gm10800	-1.74543	4.91428	15.27	0.000682221	0.00935877	13.6021	77.637	13.0716	13.4182
ENSMUSG00000075590.2	chr15	75916025	75920443	-	Nrbp2	-2.29027	2.7872	25.8617	3.51841e-05	0.000852423	9.86149	9.72522	1.32931	2.63964
ENSMUSG00000076501.1	chr6	67505630	67506210	+	Igkv2-137	8.65229	1.8839	61.2085	7.12823e-08	5.19211e-06	0	0	4.87415	11.8784
ENSMUSG00000076502.1	chr6	67559739	67560502	+	Igkv1-135	1.91296	2.89653	11.3088	0.00262633	0.0265217	0.453402	6.75821	11.2992	13.8581
ENSMUSG00000076508.2	chr6	67811153	67811653	+	Igkv17-127	-3.80899	1.33343	19.1965	0.000207261	0.00351876	4.30732	2.30768	0.221552	0.21997
ENSMUSG00000076509.1	chr6	67846171	67846636	+	Igkv14-126	2.54745	2.92126	19.556	0.00018697	0.00326763	4.30732	0	12.85	15.1779
ENSMUSG00000076516.1	chr6	68071085	68071821	+	Igkv1-117	1.52131	3.41188	16.1022	0.000524286	0.00749457	3.62721	8.24172	10.8561	22.2169
ENSMUSG00000076520.1	chr6	68220521	68221261	+	Igkv1-110	1.58771	3.659	30.3254	1.23016e-05	0.00036742	5.89422	7.41754	17.9457	21.777
ENSMUSG00000076523.1	chr6	68387462	68387919	+	Igkv15-103	1.98175	3.06959	12.5088	0.00171476	0.0190174	0.453402	7.41754	16.3949	12.3183
ENSMUSG00000076548.1	chr6	69233788	69234313	-	Igkv4-69	8.51617	1.75302	60.2673	8.11312e-08	5.72482e-06	0	0	10.1914	5.0593
ENSMUSG00000076549.1	chr6	69254828	69255357	-	Igkv4-68	4.41344	1.79962	34.4817	5.00376e-06	0.000171189	0.566752	0	4.6526	10.1186
ENSMUSG00000076554.2	chr6	69450248	69450539	-	Igkv4-58	8.78108	2.0054	76.7025	1.02361e-08	9.63047e-07	0	0	9.96986	8.35885
ENSMUSG00000076556.2	chr6	69525971	69526494	-	Igkv4-57	3.40927	1.38865	24.8059	4.57792e-05	0.00106129	0.680103	0.164834	5.09571	5.0593
ENSMUSG00000076567.1	chr6	69773349	69773905	-	Igkv5-43	4.35417	2.84255	79.6889	5.01298e-09	5.21706e-07	0.793453	0.659337	19.7182	11.2185
ENSMUSG00000076576.1	chr6	70024018	70024578	-	Igkv6-32	7.80284	1.10585	39.1896	2.37198e-06	9.10874e-05	0	0	6.86812	2.41967
ENSMUSG00000076585.1	chr6	70210403	70210927	-	Igkv6-23	5.14921	1.84301	44.9683	6.76099e-07	3.2604e-05	0.226701	0.164834	11.5207	4.17942
ENSMUSG00000076596.2	chr6	70522627	70523224	+	Igkv3-10	4.75166	1.82073	42.4063	1.06912e-06	4.71499e-05	0.453402	0	7.53278	7.69894
ENSMUSG00000076609.1	chr6	70676429	70676751	+	Igkc	1.76406	8.09125	317.019	3.56984e-15	3.11052e-12	124.345	125.439	456.62	391.766
ENSMUSG00000076612.2	chr12	114523536	114527141	-	Ighg2c	4.56485	6.37732	405.185	2.34924e-16	5.30458e-13	6.23427	7.91205	118.974	211.171
ENSMUSG00000076614.2	chr12	114567187	114568734	-	Ighg1	2.81215	4.12405	26.1229	3.29964e-05	0.000811401	1.24685	8.90105	54.7234	10.9985
ENSMUSG00000076619.1	chr12	114667296	114667343	-	Gm16843	2.17019	2.08007	18.6316	0.00024415	0.0040358	1.70026	1.48351	7.97589	6.59909
ENSMUSG00000076659.1	chr12	115286452	115286915	-	Ighv11-2	6.93478	2.23483	77.7913	6.25379e-09	6.30404e-07	0.11335	0	7.97589	13.4182
ENSMUSG00000076664.1	chr12	115378903	115379333	-	Ighv9-3	4.15729	2.42915	43.0342	9.53947e-07	4.30018e-05	0.226701	1.15384	5.98192	16.9377
ENSMUSG00000076674.1	chr12	115560585	115561012	-	Ighv3-8	5.32125	0.809865	28.468	1.883e-05	0.000523623	0	0.164834	4.43105	2.63964
ENSMUSG00000076677.1	chr12	115629923	115630380	-	Gm16930	2.75968	1.20164	15.511	0.000631732	0.00881614	0.906803	0.164834	3.32329	4.83933
ENSMUSG00000076680.1	chr12	115672999	115673455	-	Gm16695	-3.98487	1.45055	20.7653	0.000133097	0.00251281	3.96727	3.62635	0.443105	0
ENSMUSG00000076698.1	chr12	115984484	115984917	-	Gm16860	2.84452	2.65447	20.4368	0.000145826	0.0027034	0.11335	3.62635	8.8621	15.3979
ENSMUSG00000076701.1	chr12	116026583	116027016	-	Gm16717	2.45339	3.35936	49.8209	2.97299e-07	1.6215e-05	4.30732	2.30768	21.269	16.2778
ENSMUSG00000076705.2	chr12	116134449	116134882	-	Gm16716	7.86773	1.1641	46.4489	6.59143e-07	3.22153e-05	0	0	4.43105	5.27927
ENSMUSG00000076720.2	chr12	116550377	116550807	-	Gm16633	8.74356	1.97128	59.1614	9.46386e-08	6.24836e-06	0	0	4.2095	13.6381
ENSMUSG00000076726.1	chr12	116745756	116746188	-	Gm16865	2.71087	2.035	19.2891	0.000201813	0.003447	1.92696	0.164834	9.08365	6.15915
ENSMUSG00000076735.1	chr12	117072161	117072607	-	Gm16811	3.86229	2.94885	49.7345	3.01531e-07	1.63668e-05	1.92696	0	14.4009	18.0375
ENSMUSG00000076745.1	chr13	19276850	19277370	+	Tcrg-V4	7.95934	3.27199	169.509	2.95325e-12	8.54928e-10	0	0.164834	24.5923	19.3573
ENSMUSG00000076748.1	chr13	19302212	19302271	+	Gm17003	4.67183	0.296567	19.579	0.000185745	0.00325126	0.11335	0	2.21552	2.1997
ENSMUSG00000076749.1	chr13	19305972	19308487	+	Gm17004	3.61251	4.987	271.175	1.97319e-14	1.23763e-11	4.30732	6.09887	64.9149	60.0517
ENSMUSG00000076752.1	chr13	19396929	19399420	-	Gm16603	3.11984	4.72899	188.796	9.55746e-13	3.17364e-10	5.21412	6.59337	55.6097	45.9737
ENSMUSG00000076754.1	chr13	19428442	19428895	-	Tcrg-V2	5.25237	3.4303	162.353	4.6209e-12	1.24214e-09	0.680103	0.494503	25.257	22.2169
ENSMUSG00000076755.1	chr13	19431885	19432323	+	Gm16602	2.59737	1.08682	13.1808	0.00136029	0.0158412	0.906803	0.164834	4.43105	2.85961
ENSMUSG00000076757.3	chr13	19434055	19444212	+	Tcrg-C	1.91763	2.63538	21.8072	0.000100103	0.00195529	2.94711	2.47251	10.8561	9.89864
ENSMUSG00000076833.2	chr14	54110790	54111295	+	Trav6-5	1.26078	2.56359	9.35284	0.00547093	0.0456763	3.74056	3.29669	9.52675	7.47897
ENSMUSG00000076842.1	chr14	54210755	54211189	+	Gm16979	-1.8137	1.87047	9.67211	0.00483594	0.0415508	4.19397	5.2747	1.10776	1.53979
ENSMUSG00000076934.1	chr16	19085110	19085553	-	Iglv1	1.74963	2.78283	13.6188	0.0011728	0.0142682	3.17381	3.46152	17.5026	4.83933
ENSMUSG00000078670.2	chr7	80885193	80921805	+	Fam174b	-1.7494	2.12553	10.6051	0.00339977	0.031827	5.78087	5.43953	2.21552	1.09985
ENSMUSG00000078942.3	chr13	101051076	101087629	-	Naip6	-1.83403	4.64781	70.2551	1.57226e-08	1.42006e-06	35.4787	37.9119	9.74831	10.7785
ENSMUSG00000078945.3	chr13	100914018	100972047	-	Naip2	-1.5968	5.07483	68.4242	1.98943e-08	1.75474e-06	52.2546	43.6811	16.838	14.9579
ENSMUSG00000079017.3	chr12	104680377	104681890	-	Ifi27l2a	-1.16653	5.86669	35.9329	3.71297e-06	0.000134789	99.1816	56.5382	37.2208	32.7755
ENSMUSG00000079057.2	chr8	46391155	46418570	-	Cyp4v3	-1.05802	4.03836	16.3014	0.000492707	0.00711338	18.3628	23.7361	9.74831	10.3386
ENSMUSG00000079110.4	chr2	120281755	120330649	+	Capn3	-1.28197	4.34675	29.4412	1.50359e-05	0.000426522	26.184	28.1867	12.4069	9.89864
ENSMUSG00000079186.2	chr14	56850238	56853493	-	Gzmc	-2.18236	2.60286	19.5131	0.000189273	0.00329259	6.80103	10.5494	2.65863	1.09985
ENSMUSG00000080800.1	chr1	61005074	61005309	-	Gm11582	4.12333	0.528852	19.3401	0.00019888	0.00341759	0.226701	0	2.43708	2.85961
ENSMUSG00000081739.3	chrX	124795947	124802460	+	Mdm4-ps	1.84517	3.35741	31.2515	1.00058e-05	0.000305313	3.96727	5.60437	14.1794	19.7973
ENSMUSG00000082884.1	chr2	22445544	22446053	-	Gm13339	1.37095	4.23561	30.7298	1.12354e-05	0.000338842	8.72798	13.3516	28.5803	27.7162
ENSMUSG00000083282.2	chr19	4855129	4860912	+	Ctsf	-3.90223	1.38498	19.5059	0.000189663	0.0032943	3.85391	3.29669	0	0.439939
ENSMUSG00000084958.1	chr1	57416066	57434348	-	4930558J18Rik	-3.24563	1.31839	14.5853	0.000851331	0.0111503	3.62721	2.96702	0	0.659909
ENSMUSG00000085180.1	chr4	3169202	3185239	+	AI838599	-3.28232	0.888296	11.8863	0.00213467	0.022566	2.49371	2.14285	0.443105	0
ENSMUSG00000085362.1	chr3	9403064	9437233	+	C030034L19Rik	1.40926	3.74634	22.4448	8.43798e-05	0.00170725	5.55417	10.0549	19.7182	20.8971
ENSMUSG00000085611.1	chrX	36038766	36039347	-	Ap3s1-ps1	2.17203	1.08791	10.8805	0.00307087	0.0295946	0.680103	0.824172	3.98794	2.85961
ENSMUSG00000085644.2	chr12	81221535	81233831	-	2310015A10Rik	-1.29636	4.19933	25.2888	4.05562e-05	0.000953916	25.0504	23.7361	7.75433	12.0983
ENSMUSG00000085651.1	chr11	115323359	115324768	-	Gm11695	3.32752	1.34004	24.7356	4.65993e-05	0.00107588	0.566752	0.329669	4.6526	5.0593
ENSMUSG00000085793.1	chr12	85792458	85872483	+	Lin52	-1.26689	3.59046	13.2966	0.00130773	0.0154618	14.5089	16.9779	3.54484	9.4587
ENSMUSG00000085823.1	chr4	137438285	137439852	-	Gm13012	-1.27684	3.36216	14.1893	0.000969642	0.0123141	15.6424	10.3846	4.87415	5.93918
ENSMUSG00000086825.1	chr1	132326358	132333768	-	Gm15675	1.09841	4.75468	31.2726	9.95925e-06	0.000304715	16.2091	19.1208	37.8855	37.3948
ENSMUSG00000086862.1	chr2	58016412	58029474	+	Gm13546	1.36023	3.44057	20.2723	0.00015269	0.00278928	5.78087	6.92304	16.838	15.6178
ENSMUSG00000087101.1	chr11	51763384	52083016	-	Gm16953	1.843	2.87601	21.149	0.000119744	0.00228363	3.28716	3.46152	8.41899	15.8378
ENSMUSG00000090311.1	chr7	35009774	35015255	+	Gm17327	4.96718	0.53275	22.621	8.05222e-05	0.00164393	0	0.164834	3.54484	1.97973
ENSMUSG00000090877.2	chr17	35093381	35096183	-	Hspa1b	-1.05578	4.29298	20.505	0.000143077	0.00266119	25.1638	24.89	11.7423	12.3183
ENSMUSG00000090958.1	chr7	105642732	105650341	+	Lrrc32	-1.97541	8.42992	391.071	3.48906e-16	6.56524e-13	584.775	505.877	145.56	131.982
ENSMUSG00000091095.1	chr11	69177521	69182910	+	Gm17305	2.45115	2.06893	13.5641	0.00119459	0.0144709	0.226701	2.80218	10.413	4.83933
ENSMUSG00000091682.1	chr13	19352753	19355266	+	Gm17356	2.82297	1.67639	21.9996	9.50478e-05	0.00188592	0.566752	1.15384	5.98192	5.93918
ENSMUSG00000091843.1	chr12	117086092	117086385	-	Gm16813	2.84967	1.38072	15.138	0.000711741	0.00972674	1.1335	0	5.09571	4.39939
ENSMUSG00000091971.1	chr17	35106144	35109069	-	Hspa1a	-1.57583	3.18774	18.881	0.000227051	0.00378083	11.7884	12.6922	5.09571	3.07958
ENSMUSG00000092517.1	chr7	108700967	108709379	-	Art2a-ps	-2.01819	1.63474	9.33306	0.00551318	0.0459364	2.72041	5.60437	0.664657	1.31982
