# Supplementary material for: Foxp3 orchestrates reorganization of chromatin architecture to establish regulatory T cell identity
Source: Nat Commun. 2023 Nov 6;14:6943. doi: 10.1038/s41467-023-42647-y (PMC10628232; doi:10.1038/s41467-023-42647-y)
Supplement: Supplementary file 7 — Supplementary Data 4 [file 41467_2023_42647_MOESM7_ESM.xlsx]

## Sheet: edgeR_output.FDR05_2fold
Ensembl ID	chr	start	end	strand	gene name	logFC	logCPM	LR	p-value	fdr	WT1	WT2	WT3	DSM1	DSM2	DSM3		P-values are from edgeR quasi-likelihood F-test
ENSMUSG00000000732.7	chr10	77532105	77546000	+	Icosl	-1.18491	3.33206	22.9022	5.63626e-05	0.0026534	12.676	9.93297	18.5337	6.83358	5.18204	5.73864		FDR are corrected p-values from Benjamini-Hochberg
ENSMUSG00000001025.4	chr3	90416816	90418336	+	S100a6	-1.01619	4.19272	27.9472	1.48447e-05	0.000988023	24.9558	24.4923	22.8335	16.1903	9.12038	9.56441
ENSMUSG00000001249.8	chr7	31883744	31900309	-	Hpn	-1.15677	2.53241	14.5065	0.000748229	0.017842	6.47003	7.75588	8.74792	4.52067	2.90194	2.63021
ENSMUSG00000001506.9	chr11	94797538	94814356	+	Col1a1	-2.18548	0.338327	12.8	0.001361	0.0271755	1.84858	1.63282	1.4827	0.210264	0.207281	0.597776
ENSMUSG00000001768.9	chr2	145610470	145713352	+	Rin2	-1.26718	3.25872	26.2521	2.28903e-05	0.00135251	14.7886	13.6068	11.1202	3.88988	7.04757	5.97776
ENSMUSG00000003032.7	chr4	55540013	55545347	-	Klf4	-1.1056	3.48388	23.178	5.22064e-05	0.00253972	12.9401	12.1101	20.0164	6.62331	6.63301	7.53197
ENSMUSG00000003545.2	chr7	19888070	19895394	-	Fosb	-1.01621	6.45599	83.4702	1.11008e-09	4.94455e-07	102.332	106.813	142.191	51.7249	62.599	60.1362
ENSMUSG00000004267.10	chr6	124710071	124719691	-	Eno2	-1.29998	2.10183	10.7929	0.00286375	0.0452457	4.22533	6.12307	6.96868	3.78475	2.07281	0.956441
ENSMUSG00000004698.8	chr12	34732451	35213754	-	Hdac9	-1.04922	2.59295	12.595	0.00146536	0.0287632	9.90311	6.66734	6.82041	3.15396	4.56019	3.82576
ENSMUSG00000006154.7	chr7	4412276	4431006	+	Eps8l1	-1.31053	4.90614	90.6486	4.75509e-10	2.29453e-07	41.7251	39.1876	46.2602	17.1365	16.7898	17.2159
ENSMUSG00000006344.9	chr10	75052126	75079713	+	Ggt5	2.19887	2.15912	31.6238	6.08159e-06	0.000475884	2.24471	0.952477	1.18616	8.83108	7.04757	4.54309
ENSMUSG00000006930.8	chr11	100208641	100217455	-	Hap1	-1.88765	1.1464	15.5935	0.000518691	0.0140349	3.69716	2.04102	3.55847	0.841056	0.414563	1.076
ENSMUSG00000012889.8	chr8	86649888	86656426	+	Podnl1	-1.20211	5.05731	78.0576	2.18506e-09	8.43508e-07	52.2884	40.5483	45.2223	20.3956	18.448	20.8026
ENSMUSG00000013367.4	chr7	50728277	50745445	-	Iglon5	-3.86664	1.29186	43.1343	5.22492e-07	6.64943e-05	4.75349	4.08204	3.55847	0.315396	0.621844	0
ENSMUSG00000015133.9	chr7	73371798	73533236	-	Lrrk1	-1.20361	2.18762	12.5561	0.00148615	0.0290237	7.13024	6.12307	4.74463	1.89238	3.10922	2.98888
ENSMUSG00000015222.10	chr1	66221847	66489157	+	Mtap2	-1.25834	2.24057	14.4908	0.000752254	0.017842	5.28166	5.987	7.8583	2.20777	3.3165	2.63021
ENSMUSG00000015709.8	chr7	91394791	91558469	-	Arnt2	-1.18636	3.64717	31.9281	5.66372e-06	0.000449257	16.6372	16.8724	17.6441	8.62082	5.18204	8.01019
ENSMUSG00000016498.9	chr19	29485409	29545647	+	Pdcd1lg2	-1.03471	3.68421	27.2174	1.78557e-05	0.00113619	17.9576	15.5118	17.3476	7.67463	7.66941	9.3253
ENSMUSG00000017009.3	chr2	164249747	164269387	-	Sdc4	-2.07726	3.6843	94.7395	3.00202e-10	1.58029e-07	23.7675	18.3692	18.9785	4.41554	4.97475	5.14087
ENSMUSG00000017737.2	chr2	164766280	164781350	+	Mmp9	-2.45176	1.11926	19.9444	0.000132125	0.00516938	3.43308	4.35418	1.92751	0.735924	1.03641	0.119555
ENSMUSG00000020120.9	chr11	16871209	16952384	-	Plek	-1.20067	2.28565	11.8944	0.00189292	0.033778	3.96124	9.3887	6.07906	2.73343	3.3165	2.51066
ENSMUSG00000020891.5	chr11	68997434	69011345	-	Alox8	-1.17338	2.84392	17.3797	0.000290542	0.00914338	11.6197	7.75588	9.34099	4.10015	2.90194	5.37998
ENSMUSG00000020908.7	chr11	66891802	66915793	+	Myh3	-2.14219	0.660978	15.3166	0.000568845	0.0148512	1.84858	2.17709	2.52059	0.420528	0.207281	0.717331
ENSMUSG00000021200.8	chr12	104559352	104594211	-	Asb2	-1.18327	4.73595	57.3595	4.24384e-08	8.19132e-06	42.1212	31.7039	36.0295	18.7135	13.6806	15.3031
ENSMUSG00000021782.7	chr14	24953175	25065142	-	Dlg5	2.18599	1.28315	19.1466	0.000167945	0.0060971	0.92429	0.272136	1.03789	4.10015	1.86553	3.94532
ENSMUSG00000021806.3	chr14	20570479	20631009	+	Nid2	-1.52054	1.74393	15.4247	0.000548659	0.0146406	5.80983	3.53777	4.44809	1.36672	1.65825	1.79333
ENSMUSG00000022324.7	chr15	34236436	34366029	+	Matn2	-1.42071	3.37247	40.019	9.71471e-07	0.0001103	16.7693	14.2872	13.0477	5.67713	6.01116	4.90176
ENSMUSG00000022476.7	chr15	81745460	81756643	-	Polr3h	-1.00804	2.8579	11.7728	0.00198002	0.034599	6.9982	7.48375	13.7891	5.57199	4.14563	4.06487
ENSMUSG00000022899.2	chr16	36750264	36785048	-	Slc15a2	1.52799	5.06034	96.2671	2.53847e-10	1.50486e-07	14.6566	20.6824	15.8649	53.1968	56.1733	39.2141
ENSMUSG00000023031.7	chr15	100504856	100518351	-	Cela1	-2.16583	1.47554	23.6692	4.5598e-05	0.0023161	5.28166	2.72136	4.44809	1.15645	0.621844	0.836886
ENSMUSG00000023243.8	chr14	20959280	21001004	-	Kcnk5	1.24732	3.97204	38.9447	1.21156e-06	0.000132369	11.4876	7.48375	8.15484	23.4444	16.9971	23.4328
ENSMUSG00000024424.8	chr18	12758435	12895559	+	Ttc39c	-1.01073	4.4538	32.1961	5.3213e-06	0.000430951	37.3677	22.4512	26.8368	15.4544	12.8514	14.3466
ENSMUSG00000024610.8	chr18	60963502	60972300	+	Cd74	-1.01359	5.26377	64.5462	1.40269e-08	3.68101e-06	50.836	53.7469	48.4842	28.701	22.1791	24.1501
ENSMUSG00000025279.7	chr14	8797047	8827087	-	Dnase1l3	-1.5514	2.09949	19.9745	0.000130944	0.00515366	6.73412	5.44272	5.93079	1.57698	2.2801	2.3911
ENSMUSG00000025321.8	chr12	120396495	120477275	-	Itgb8	-1.13722	5.6804	95.6063	2.72878e-10	1.50486e-07	74.6034	63.8159	71.6143	27.9651	36.8961	31.8017
ENSMUSG00000025742.5	chrX	163784254	163820681	-	Prps2	-1.00929	7.23017	154.222	1.4433e-12	1.85721e-09	194.893	204.374	200.906	91.1494	105.506	102.459
ENSMUSG00000026166.8	chr1	83113341	83115742	+	Ccl20	1.6571	0.963114	10.7333	0.00292985	0.0457862	1.18837	0.816409	0.29654	3.04883	1.86553	2.3911
ENSMUSG00000026478.8	chr1	155066052	155179916	-	Lamc1	-1.01927	5.55874	73.0592	4.21816e-09	1.43678e-06	63.3799	62.9995	61.8285	35.4295	31.5068	25.8239
ENSMUSG00000026883.10	chr2	35413786	35586514	+	Dab2ip	-1.26927	2.21371	12.0424	0.00179243	0.0325363	6.47003	6.3952	5.63425	4.20528	1.65825	1.43466
ENSMUSG00000026989.5	chr2	59322710	59343077	+	Dapl1	1.59115	2.90029	34.1715	3.39037e-06	0.000304371	3.03695	4.35418	3.26193	9.67214	9.74223	12.6728
ENSMUSG00000027200.11	chr2	123915705	124493506	+	Sema6d	-1.67571	2.09905	20.8759	0.00010041	0.00421322	8.05453	4.76238	5.63425	2.10264	2.48738	1.31511
ENSMUSG00000027223.8	chr2	92223833	92241420	-	Mapk8ip1	-1.74878	2.09271	19.8294	0.000136735	0.00527843	6.60207	5.71486	6.22733	1.89238	0.414563	2.74977
ENSMUSG00000027487.5	chr2	154161116	154198746	-	Cdk5rap1	-1.19615	4.35881	43.0412	5.32039e-07	6.69733e-05	27.2005	26.3972	31.1366	13.1415	7.87669	14.8248
ENSMUSG00000028238.6	chr4	19803988	19849752	-	Atp6v0d2	-3.51756	1.16205	32.9669	4.45466e-06	0.000382144	5.01758	3.4017	2.52059	0.630792	0.207281	0
ENSMUSG00000028602.6	chr4	144857040	144905067	-	Tnfrsf8	-1.27197	3.72921	41.0584	7.87292e-07	9.20973e-05	20.4664	18.7774	15.8649	7.14897	7.87669	7.89064
ENSMUSG00000028637.8	chr4	118995498	119088126	-	Ccdc30	1.51277	1.4127	12.8344	0.00134426	0.0269807	1.45246	1.08854	1.18616	2.73343	4.56019	3.70621
ENSMUSG00000028874.8	chr4	132530010	132557825	+	Fgr	-1.43464	1.91321	11.4866	0.00220277	0.0377083	4.22533	6.53127	4.59636	3.25909	1.45097	0.717331
ENSMUSG00000029469.8	chr5	123000213	123064527	-	Ift81	-1.81309	1.35145	15.3071	0.000570656	0.0148512	5.01758	3.12957	2.52059	0.735924	0.621844	1.55422
ENSMUSG00000029638.10	chr6	8459600	8547548	+	Glcci1	-1.2474	3.05803	22.9126	5.62001e-05	0.0026534	11.8837	13.7429	8.30311	5.36173	3.73107	4.90176
ENSMUSG00000030114.8	chr6	122220614	122232900	-	Klrg1	-1.0045	3.87851	26.6377	2.07162e-05	0.00126939	20.0703	18.5053	19.2751	11.7748	9.32767	7.53197
ENSMUSG00000030352.8	chr6	127911414	128093612	-	Tspan9	1.74089	2.42762	27.0883	1.84538e-05	0.00116149	1.5845	2.9935	2.52059	8.41056	9.94951	5.73864
ENSMUSG00000030495.6	chr7	35971404	35989917	+	Slc7a10	-1.7101	3.38732	53.2782	8.31591e-08	1.43741e-05	16.6372	16.1921	14.0856	5.88739	4.76747	3.58665
ENSMUSG00000030671.8	chr7	121558795	121682765	+	Pde3b	2.57546	4.06322	176.794	3.00105e-13	4.3444e-10	4.09329	5.57879	4.44809	27.3343	28.1903	28.9323
ENSMUSG00000030747.4	chr7	106302173	106331223	-	Dgat2	-1.52996	1.60729	14.2207	0.000825408	0.0190799	4.88553	3.53777	4.00328	1.99751	1.03641	1.076
ENSMUSG00000031352.4	chrX	165688125	165758304	-	Hccs	-1.05858	5.23588	73.0987	4.19577e-09	1.43678e-06	46.6106	52.1141	52.9323	22.8136	26.1175	24.2697
ENSMUSG00000031358.10	chrX	165092049	165111830	-	Msl3	-1.09234	5.85401	111.045	5.5434e-11	3.56656e-08	79.8851	75.2457	79.7691	33.6422	38.7616	38.2576
ENSMUSG00000031884.8	chr8	107391388	107397967	+	Ces2d-ps	-1.28197	1.80917	12.242	0.00166601	0.0311697	5.01758	4.08204	4.74463	2.10264	1.86553	1.67377
ENSMUSG00000032216.7	chr9	72510364	72597649	+	Nedd4	-1.44555	1.69888	11.9308	0.00186766	0.0334303	3.8292	6.3952	2.81713	2.20777	1.03641	1.31511
ENSMUSG00000032528.4	chr9	121551834	121582072	+	Vipr1	2.1968	5.94928	407.232	1.24237e-17	1.43879e-13	22.5791	19.7299	23.8714	100.086	96.1786	106.524
ENSMUSG00000032776.7	chr7	79222718	79451481	-	Mctp2	1.16461	2.91235	19.5989	0.000146509	0.00554921	3.56512	4.76238	5.18944	9.14648	11.6078	9.80352
ENSMUSG00000033470.5	chr14	73428935	73448921	-	Cysltr2	-1.77274	3.02741	39.5598	1.06717e-06	0.000119923	8.45065	14.1511	14.3822	3.46935	4.76747	2.86932
ENSMUSG00000034855.7	chr5	92775664	92777915	-	Cxcl10	-1.74817	2.28974	24.3547	3.78389e-05	0.00195631	8.05453	8.70836	4.59636	1.57698	1.86553	2.86932
ENSMUSG00000034957.9	chr7	35904312	35906945	+	Cebpa	-2.0927	3.40727	68.5283	7.88767e-09	2.22798e-06	16.1091	16.4642	17.9406	4.9412	1.86553	4.30398
ENSMUSG00000035498.9	chr9	123079942	123125156	-	Cdcp1	-1.7746	2.74181	27.129	1.82629e-05	0.00115575	9.90311	13.0625	6.96868	1.57698	4.97475	2.86932
ENSMUSG00000035606.6	chr9	102408078	102448568	+	Ky	-2.6281	1.11849	25.3129	2.92845e-05	0.00158478	4.22533	1.90495	3.85501	0.735924	0.414563	0.358665
ENSMUSG00000036169.5	chr12	37040756	37045039	+	Sostdc1	-2.24653	1.95992	33.1346	4.28711e-06	0.000376129	7.65841	5.03452	5.33771	1.57698	0.829126	1.19555
ENSMUSG00000038179.7	chr1	173562534	173579149	-	Slamf7	-1.1331	2.64708	14.4865	0.000753368	0.017842	9.63903	8.30015	6.67214	3.88988	2.2801	4.66265
ENSMUSG00000038936.6	chr1	181598341	181617320	+	Sccpdh	-1.11582	3.14048	21.8448	7.59351e-05	0.00340854	11.0915	11.8379	12.3064	6.20278	5.5966	4.42354
ENSMUSG00000039114.9	chr13	36817494	36826346	-	Nrn1	-1.60212	4.3525	95.6731	2.70887e-10	1.50486e-07	30.1055	28.8464	32.1745	9.35674	9.53495	10.9991
ENSMUSG00000039431.10	chr8	41636449	41720151	-	Mtmr7	-1.50172	2.38505	22.1166	7.02879e-05	0.0031797	8.97882	7.21161	5.78252	3.04883	2.48738	2.15199
ENSMUSG00000039959.8	chr5	135882393	136020992	-	Hip1	-1.50665	3.43346	43.2196	5.13901e-07	6.64943e-05	17.8256	14.4232	14.5304	5.15147	4.14563	6.81464
ENSMUSG00000040046.7	chr7	53902500	53927907	-	Tph1	2.14987	0.863705	16.7209	0.000358658	0.0107329	0.528166	0.816409	0.29654	2.94369	2.69466	1.91288
ENSMUSG00000040249.9	chr10	126975217	127058204	-	Lrp1	-1.20512	2.33334	11.4734	0.0022137	0.0377567	5.14962	6.93947	8.00657	2.20777	1.45097	4.66265
ENSMUSG00000040694.3	chr17	48558556	48572053	-	Apobec2	1.01425	2.87156	14.7149	0.000696877	0.0171842	4.48941	3.80991	5.63425	9.46188	8.29126	10.1622
ENSMUSG00000040907.9	chr7	25763186	25790976	-	Atp1a3	-1.73508	2.95578	34.6239	3.06445e-06	0.000281662	14.7886	11.5658	8.15484	2.41803	3.3165	4.66265
ENSMUSG00000041481.9	chr12	105474455	105480149	+	Serpina3g	-1.16893	6.28668	122.73	1.86299e-11	1.65964e-08	104.973	111.032	107.496	55.7199	38.9689	47.2243
ENSMUSG00000041729.8	chr9	62267299	62384851	-	Coro2b	-1.07434	3.02112	13.556	0.00104034	0.0223113	12.1478	11.7019	8.00657	3.25909	3.93835	7.77108
ENSMUSG00000042228.8	chr4	3605262	3740269	+	Lyn	-1.39212	1.66197	11.948	0.00185582	0.0332698	3.30104	3.67384	5.78252	2.10264	1.24369	1.31511
ENSMUSG00000042233.8	chr4	154783299	154822053	+	2010015L04Rik	-1.16095	2.14607	12.1946	0.00169512	0.0314603	5.80983	6.12307	5.33771	3.15396	2.2801	2.15199
ENSMUSG00000042262.4	chr9	120001251	120004024	+	Ccr8	-1.08886	4.15907	34.0756	3.46413e-06	0.000308601	23.7675	25.0365	22.9818	13.6672	7.46213	11.5968
ENSMUSG00000042459.2	chr2	153834001	153841815	+	Bpifa2e	-5.34374	2.59382	148.205	2.26823e-12	2.62684e-09	11.3556	13.3347	9.34099	0.420528	0.207281	0.119555
ENSMUSG00000043068.5	chr8	127264157	127275709	-	Fam89a	1.03086	2.46139	12.0461	0.00179	0.0325363	3.69716	3.53777	2.9654	7.99003	6.63301	6.21687
ENSMUSG00000043153.5	chr12	37108106	37416031	+	Ispd	-2.20699	0.510615	13.3607	0.00111446	0.0234239	2.77287	1.36068	1.63097	0.315396	0.829126	0.23911
ENSMUSG00000043336.8	chr16	57353206	57573239	+	Filip1l	1.12592	6.87378	125.962	1.39895e-11	1.3501e-08	69.1897	72.6604	78.8795	137.828	190.284	156.259
ENSMUSG00000043629.6	chr1	52979168	53020104	-	1700019D03Rik	1.3659	2.59334	19.5963	0.000146625	0.00554921	4.09329	3.4017	1.92751	9.35674	6.63301	8.2493
ENSMUSG00000044340.6	chr1	108068329	108290827	+	Phlpp1	-1.0121	5.52642	78.9647	1.94585e-09	8.00042e-07	63.1158	55.5158	65.2387	31.5396	28.3976	30.7257
ENSMUSG00000044583.7	chrX	163742861	163768490	-	Tlr7	-1.29272	5.6355	117.368	3.03864e-11	2.44569e-08	67.3412	74.2932	68.6489	29.2267	33.5796	24.0306
ENSMUSG00000044734.9	chr13	32933961	32943054	-	Serpinb1a	-2.16088	0.552532	13.3748	0.00110893	0.0233925	1.84858	1.90495	2.22405	0.52566	0	0.597776
ENSMUSG00000044788.9	chr11	115140936	115158977	-	Fads6	-1.15765	2.77742	14.7564	0.000687113	0.0170805	7.52636	12.1101	7.71003	5.2566	4.35291	2.63021
ENSMUSG00000045095.9	chr6	93625449	94233316	-	Magi1	-1.94445	1.05614	17.0446	0.000323256	0.00990376	2.37675	3.4017	2.9654	0.841056	0.621844	0.717331
ENSMUSG00000045394.8	chr17	88035319	88050446	+	Epcam	-1.057	3.19932	19.1006	0.00017031	0.00616361	12.2799	14.4232	9.34099	6.30792	4.76747	5.97776
ENSMUSG00000045672.7	chr4	62875038	62996025	+	Col27a1	-1.60976	1.84982	13.3918	0.0011023	0.0233247	5.28166	4.62632	5.33771	2.3129	2.48738	0.358665
ENSMUSG00000045903.8	chr19	4984355	4989971	-	Npas4	-1.10893	4.09707	29.5493	9.98646e-06	0.000713909	29.1812	20.6824	18.9785	13.6672	8.08398	9.44485
ENSMUSG00000046152.10	chr8	32297803	32372210	+	Fut10	-1.27755	1.79259	11.9831	0.001832	0.0329971	5.01758	4.21811	4.44809	1.78724	2.2801	1.67377
ENSMUSG00000046546.3	chr16	30599809	30602883	+	Fam43a	-1.01647	3.51031	18.6539	0.000195213	0.00683009	11.4876	14.9675	18.3854	8.72595	4.76747	7.89064
ENSMUSG00000047293.6	chr16	58717548	58718837	-	Gpr15	-1.18681	3.21938	25.0867	3.10969e-05	0.0016596	11.4876	14.015	12.3064	6.51818	5.5966	4.42354
ENSMUSG00000047507.4	chr17	25379604	25393309	-	Baiap3	-2.35514	4.56663	184.568	1.8192e-13	3.00974e-10	45.1582	35.2416	37.0674	8.41056	8.49854	6.21687
ENSMUSG00000047880.7	chr9	44319871	44334504	-	Cxcr5	-1.32501	5.93838	130.787	9.22482e-12	9.71206e-09	91.3727	87.9	82.438	30.8037	30.6777	42.3225
ENSMUSG00000047907.7	chr2	169458671	169897316	+	Tshz2	-2.4832	2.13376	46.1409	2.94891e-07	4.11461e-05	7.26228	6.25913	7.71003	1.05132	1.65825	1.19555
ENSMUSG00000048503.6	chr9	42916736	42924653	-	Tmem136	-1.14496	2.23944	12.1522	0.00172161	0.0318499	4.75349	7.07554	6.67214	3.36422	2.2801	2.51066
ENSMUSG00000048521.7	chr9	123715595	123720872	+	Cxcr6	1.30531	3.45783	26.1398	2.35685e-05	0.00138058	4.75349	7.34768	6.07906	20.1853	9.32767	14.3466
ENSMUSG00000048537.8	chr9	44494387	44543281	-	Phldb1	1.32243	2.31159	17.1036	0.000317221	0.00982284	2.50879	3.4017	2.07578	6.62331	7.25485	6.33642
ENSMUSG00000048763.5	chr11	96184640	96207999	+	Hoxb3	-2.13838	1.02338	18.1757	0.000226302	0.00764082	2.24471	3.53777	2.9654	0.735924	0.207281	0.836886
ENSMUSG00000050052.5	chr8	13952009	13975032	-	2610019F03Rik	1.27289	4.71482	73.9538	3.74059e-09	1.35374e-06	13.3362	17.1446	15.1235	38.7937	35.4451	35.747
ENSMUSG00000050232.6	chrX	98926874	98929608	-	Cxcr3	-1.12761	5.2174	81.3055	1.44937e-09	6.21674e-07	48.0631	49.3927	54.7115	24.9163	21.35	22.835
ENSMUSG00000051000.10	chr3	85463983	85550188	-	Fam160a1	-1.74349	3.86334	72.4326	4.59152e-09	1.51927e-06	19.014	24.2201	22.9818	7.5695	7.25485	5.02131
ENSMUSG00000051790.8	chr11	69636624	69651286	-	Nlgn2	-1.16668	3.99242	33.6261	3.83378e-06	0.000338924	21.7868	22.8594	20.313	12.5107	9.53495	6.69509
ENSMUSG00000052374.8	chr13	12361693	12433027	-	Actn2	-2.14078	1.19061	19.4217	0.000154535	0.00569957	2.37675	4.76238	2.81713	0.735924	0.414563	0.956441
ENSMUSG00000052512.7	chr7	56501559	56865457	+	Nav2	-1.09678	6.22803	116.921	3.16772e-11	2.44569e-08	111.443	99.1937	94.5961	53.0916	44.5655	44.3549
ENSMUSG00000052609.7	chr12	77634547	77680026	+	Plekhg3	-1.26572	3.52603	28.3666	1.33658e-05	0.000905201	16.6372	12.6543	18.5337	6.09765	4.35291	8.84708
ENSMUSG00000054889.3	chr13	38243197	38290446	+	Dsp	1.35217	1.79517	13.1609	0.00119626	0.0248277	1.5845	1.90495	1.92751	3.88988	5.38932	4.7822
ENSMUSG00000055407.7	chr7	106415957	106485647	+	Mtap6	-1.4456	3.97998	58.9489	3.29536e-08	6.69536e-06	22.7111	24.9005	20.4612	9.67214	6.84029	8.01019
ENSMUSG00000055629.4	chr7	148247173	148258018	+	B4galnt4	-1.35233	4.25057	64.4143	1.43032e-08	3.68101e-06	28.3889	28.3022	24.168	9.67214	10.5714	11.4773
ENSMUSG00000056413.9	chr5	139747830	139801576	-	Adap1	-1.34599	4.0316	52.92	8.83634e-08	1.50491e-05	23.6354	25.8529	19.7199	10.3029	8.29126	8.36886
ENSMUSG00000058297.9	chr10	59568967	59597946	+	Spock2	-1.54903	6.02006	223.229	1.93234e-14	4.4757e-11	105.237	92.3902	90.8894	30.8037	33.7869	34.3123
ENSMUSG00000061825.3	chr8	107370968	107378383	+	Ces2c	-1.3112	3.09022	24.0775	4.07898e-05	0.00209377	13.2041	9.3887	12.7512	6.51818	3.73107	3.58665
ENSMUSG00000062593.8	chr10	51200446	51216419	+	Lilrb4	-1.15707	4.1384	42.7154	5.66974e-07	7.06036e-05	20.8626	27.0776	24.0197	10.9337	12.0223	9.56441
ENSMUSG00000063430.6	chr5	113919467	114039679	+	Wscd2	1.00352	3.01135	15.8765	0.000472317	0.0130236	4.35737	5.30666	5.78252	10.4081	8.49854	11.7164
ENSMUSG00000063873.3	chr2	144993490	145467902	+	Slc24a3	-2.91194	1.70527	38.7323	1.2662e-06	0.000135777	6.73412	3.94598	5.33771	0.52566	0.207281	1.19555
ENSMUSG00000065037.1	chr9	78023110	78023440	-	7SK	-1.42247	1.48246	10.7757	0.00288267	0.045359	3.03695	4.89845	3.11366	1.99751	0.621844	1.19555
ENSMUSG00000066861.7	chr5	121326151	121337622	-	Oas1g	-1.13157	2.15043	11.36	0.00230978	0.0389368	6.60207	4.62632	6.07906	2.73343	3.10922	2.15199
ENSMUSG00000067833.2	chr2	156218227	156218565	-	2900097C17Rik	-1.50927	1.6615	10.8712	0.00277928	0.0441606	3.69716	3.67384	5.63425	0.946188	0.414563	2.86932
ENSMUSG00000069917.6	chr11	32196489	32197301	+	Hba-a2	1.53317	1.85369	14.0874	0.000864301	0.0194737	1.5845	1.90495	1.4827	4.41554	2.48738	7.17331
ENSMUSG00000069919.6	chr11	32183511	32184465	+	Hba-a1	1.16549	2.296	12.9519	0.00128885	0.0262322	2.11266	3.67384	2.81713	5.57199	7.25485	6.69509
ENSMUSG00000071552.4	chr16	43648974	43664297	-	Tigit	-1.25545	6.50176	192.218	1.13158e-13	2.18415e-10	123.855	134.027	123.805	55.1943	55.3441	49.6154
ENSMUSG00000073125.4	chrX	70437546	70448269	+	Xlr3b	-1.84088	3.58522	56.6993	4.7208e-08	8.96255e-06	15.845	19.4577	20.0164	3.15396	5.38932	7.05375
ENSMUSG00000074570.6	chr2	172219294	172259257	+	Cass4	-1.23411	2.73573	17.8886	0.000247501	0.00809898	10.4313	9.3887	7.11695	4.41554	4.56019	2.63021
ENSMUSG00000075590.2	chr15	75916025	75920443	-	Nrbp2	-1.6979	3.49495	56.3892	4.96455e-08	9.27329e-06	20.0703	17.1446	13.196	5.46686	4.97475	5.02131
ENSMUSG00000076258.1	chr16	11144218	11144274	+	mmu-mir-689-2	-1.39917	7.17488	43.5223	4.84627e-07	6.3778e-05	97.4466	289.689	241.68	77.0617	61.7699	96.7201
ENSMUSG00000076569.2	chr6	69850418	69850704	-	Igkv5-39	-2.55921	2.06732	26.099	2.38205e-05	0.00138058	4.09329	11.8379	4.29982	0.52566	0.414563	2.27155
ENSMUSG00000076609.1	chr6	70676429	70676751	+	Igkc	-2.05908	3.75726	71.0409	5.55422e-09	1.73785e-06	21.6548	26.9415	15.4201	3.67962	7.25485	5.14087
ENSMUSG00000076613.2	chr12	114544600	114546144	-	Ighg	-3.26679	2.21331	24.4822	3.65589e-05	0.00190716	2.50879	19.1856	2.07578	0.52566	1.45097	0.717331
ENSMUSG00000076617.2	chr12	114659078	114660941	-	Ighm	-1.20139	9.19845	310.76	3.53264e-16	1.02279e-12	844.405	818.178	792.65	363.021	347.818	356.394
ENSMUSG00000076618.1	chr12	114666725	114666778	-	Gm16734	-2.04359	0.911016	12.5743	0.00147635	0.02893	2.77287	1.49675	3.70674	0.105132	0.829126	1.076
ENSMUSG00000076619.1	chr12	114667296	114667343	-	Gm16843	-2.31575	0.758828	14.9492	0.00064365	0.0162399	2.50879	1.76889	2.9654	0.946188	0	0.23911
ENSMUSG00000076620.1	chr12	114667725	114667778	-	Gm16879	-2.7708	1.10175	26.4845	2.15522e-05	0.00129324	3.43308	3.12957	3.4102	0.735924	0	0.47822
ENSMUSG00000076621.1	chr12	114667992	114668044	-	Gm16878	-2.08805	0.944237	15.0626	0.000619489	0.0157677	3.43308	1.76889	2.9654	0.210264	0.829126	0.956441
ENSMUSG00000076622.1	chr12	114668739	114668749	-	Gm16877	-3.11115	1.40844	41.3644	7.40532e-07	8.75112e-05	3.43308	4.76238	4.8929	0.315396	0.621844	0.597776
ENSMUSG00000079071.2	chr2	122310677	122353776	+	Gm14085	-1.0271	6.59477	112.532	4.80091e-11	3.27055e-08	122.534	137.293	127.957	71.0692	64.4645	54.6367
ENSMUSG00000082283.1	chr2	153239585	153239866	+	Gm14472	1.70167	0.813246	10.69	0.0029789	0.0460754	0.92429	0.680341	0.444809	1.47185	2.48738	2.98888
ENSMUSG00000086878.2	chr5	112642248	112657968	-	Miat	-2.38018	1.11927	19.659	0.000143891	0.00549968	2.37675	3.12957	4.29982	1.05132	0.621844	0.119555
ENSMUSG00000088246.1	chr1	169270500	169270555	-	mmu-mir-2134-1	-1.39538	2.35434	14.1572	0.000843708	0.0192342	3.30104	9.66084	8.30311	2.73343	1.65825	3.34754
ENSMUSG00000089672.2	chr10	51200438	51206122	+	Gp49a	-1.4224	3.471	35.6545	2.44117e-06	0.000231731	13.0721	16.3282	18.2372	5.15147	8.49854	4.7822
ENSMUSG00000089762.2	chr2	30328168	30329719	-	Ier5l	-2.12546	2.07882	28.5225	1.2857e-05	0.00087644	8.45065	6.3952	4.44809	1.36672	0.621844	2.15199
ENSMUSG00000090877.2	chr17	35093381	35096183	-	Hspa1b	1.22843	9.00491	318.325	2.62947e-16	1.02279e-12	295.113	316.222	310.477	720.049	702.891	736.459
ENSMUSG00000091971.1	chr17	35106144	35109069	-	Hspa1a	1.28833	8.14419	317.428	2.72217e-16	1.02279e-12	157.393	171.582	163.838	409.068	401.09	393.456
ENSMUSG00000092748.1	chr12	114663361	114663438	-	AC073553.3	-1.11963	2.97283	16.337	0.000406168	0.0116144	12.4119	10.069	8.59965	6.51818	4.35291	3.22799
