# Supplementary material for: Foxp3 orchestrates reorganization of chromatin architecture to establish regulatory T cell identity
Source: Nat Commun. 2023 Nov 6;14:6943. doi: 10.1038/s41467-023-42647-y (PMC10628232; doi:10.1038/s41467-023-42647-y)
Supplement: Supplementary file 8 — Supplementary Data 5 [file 41467_2023_42647_MOESM8_ESM.xlsx]

## Sheet: edgeR_DSM-WT.sig
peak	logFC	logCPM	LR	p-value	fdr		P-values are from edgeR quasi-likelihood F-test
chr1:175328722-175329248	-2.46358	4.73715	154.426	6.46125e-18	2.37302e-13		FDR are corrected p-values from Benjamini-Hochberg
chr2:118380140-118380790	1.70076	5.418	133.598	1.28572e-16	2.36104e-12
chr17:4778196-4778791	-1.70535	4.62186	74.3619	6.04604e-12	7.40176e-08
chr7:108699283-108699783	-1.08897	5.38424	54.9512	6.27028e-10	5.75722e-06
chr8:67027074-67027649	-3.59615	2.39691	50.6649	1.95326e-09	1.43475e-05
chr11:105894585-105895043	1.11589	4.99735	43.8997	1.2958e-08	7.60236e-05
chr7:127831526-127831811	-4.72241	1.95518	43.4953	1.45701e-08	7.60236e-05
chr8:84160098-84160931	-0.92775	5.46646	42.8634	1.75171e-08	7.60236e-05
chr13:96145172-96145689	-1.17035	4.79987	42.1453	2.16283e-08	7.60236e-05
chr11:34495162-34495944	-0.615156	7.20124	42.0358	2.23379e-08	7.60236e-05
chr17:26639629-26640233	-0.6455	6.97971	41.9709	2.27696e-08	7.60236e-05
chr13:9439266-9439510	-7.81772	1.52069	42.0903	2.52238e-08	7.71995e-05
chr7:54093905-54094485	-1.24629	4.58491	40.8103	3.21431e-08	9.08093e-05
chr18:7608736-7609724	0.63496	6.85586	40.1028	3.97441e-08	0.000104263
chr6:125523005-125523580	-1.15843	4.69422	39.8595	4.27698e-08	0.00010472
chr10:28313417-28314176	-1.05656	4.90299	38.2657	6.94993e-08	0.000151419
chr11:46157281-46158081	-0.643039	6.56541	38.2383	7.0088e-08	0.000151419
chr5:141306294-141306850	-0.654276	6.59451	37.775	8.08432e-08	0.000161176
chr1:21323309-21324212	-0.756973	5.97497	37.675	8.33814e-08	0.000161176
chr7:82926932-82927685	-0.968483	5.22258	36.9453	1.04589e-07	0.000185703
chr6:120064581-120064917	-1.10072	4.77792	36.8968	1.06183e-07	0.000185703
chrUn_random:3646828-3647492	0.800074	5.76658	36.5056	1.19998e-07	0.000200326
chr6:8685092-8685868	-0.900177	5.36929	35.3932	1.70425e-07	0.000272139
chr9:73851019-73851367	-4.17044	1.77815	34.5683	2.21705e-07	0.000339274
chr7:82945314-82945740	-1.75017	3.77018	36.6418	2.69217e-07	0.000395501
chr1:195019889-195020313	-1.78605	3.37122	33.2384	3.40614e-07	0.000481144
chr3:151873119-151873604	0.588552	6.89958	33.1694	3.6751e-07	0.000499908
chr18:31768573-31769063	-1.77894	3.28255	31.6283	5.78099e-07	0.000736436
chr3:20122609-20123076	-1.54888	3.67355	31.6107	5.81497e-07	0.000736436
chr6:120062573-120063002	-0.754367	5.59896	31.0392	7.0336e-07	0.000861077
chr1:61102777-61103547	-0.972777	5.08389	31.7252	7.54089e-07	0.000893401
chr5:123620485-123620720	-2.21642	2.91373	31.1989	8.88927e-07	0.00102024
chr4:11062440-11062891	-1.23702	4.13762	29.6952	1.10618e-06	0.00119546
chr6:33257105-33257609	-4.06145	1.90328	31.318	1.10669e-06	0.00119546
chr19:4064870-4065186	-1.07741	4.49949	29.4949	1.18416e-06	0.00124259
chr8:66044047-66044400	-3.49397	2.06195	30.2279	1.4633e-06	0.00149285
chr4:107991187-107992176	-0.701772	5.67582	28.6469	1.58304e-06	0.00157136
chr3:88743766-88744148	-1.05316	4.50102	28.2237	1.83197e-06	0.0017706
chr10:80479957-80480228	-2.59604	2.30842	27.9276	2.03001e-06	0.0019117
chr14:55305413-55305874	0.550726	6.89504	28.1971	2.1632e-06	0.0019862
chr1:61491643-61492031	-3.98682	2.38281	37.2194	2.26856e-06	0.00199037
chr1:146154134-146154724	-0.914188	4.89911	27.5989	2.27613e-06	0.00199037
chr4:140766197-140766662	1.00687	4.69292	27.4702	2.47081e-06	0.00204525
chr2:166840411-166840928	-1.18228	4.17987	27.3413	2.49044e-06	0.00204525
chr4:128926760-128927082	-4.37002	1.75495	28.6894	2.52682e-06	0.00204525
chr18:13131619-13133046	0.414204	8.19156	27.2608	2.56165e-06	0.00204525
chr1:51641341-51642460	-0.502275	6.97802	26.5874	3.24662e-06	0.00249299
chr7:105728512-105729432	-0.683086	5.66852	26.5773	3.25819e-06	0.00249299
chr8:5864086-5864285	-5.63738	1.31844	26.4349	3.42653e-06	0.00256829
chr17:39983243-39985346	0.347133	9.84694	26.3568	3.52274e-06	0.00258759
chr1:108509050-108509585	-0.681452	5.74698	26.1955	3.73019e-06	0.00268625
chr7:108729251-108729890	-0.616732	6.03843	26.0697	3.90081e-06	0.0027551
chr16:32750559-32751310	-1.0132	5.06154	29.8039	4.01865e-06	0.00278327
chr1:60955364-60956066	-0.86818	4.93421	25.9352	4.09226e-06	0.00278327
chr13:93253351-93254241	-0.722143	5.42922	25.5649	4.67114e-06	0.0030875
chr16:33708174-33708609	-0.77639	5.2058	25.5432	4.70771e-06	0.0030875
chr3:138517651-138518085	-3.76447	1.6801	25.2911	5.15348e-06	0.00332056
chr7:17266877-17267286	-1.8283	2.87249	25.0842	5.55199e-06	0.00351566
chr11:116933111-116933396	-3.01345	1.90276	24.9755	5.77414e-06	0.00359435
chr10:18904625-18905229	-0.521713	6.425	23.6584	9.32975e-06	0.00571089
chr19:7416056-7416687	0.466048	7.14031	23.601	9.52887e-06	0.00573716
chr18:31948248-31949124	-0.597701	5.83851	23.2988	1.06516e-05	0.0063097
chr17:29530368-29531463	-0.442831	7.22454	23.1141	1.14047e-05	0.00664857
chr11:34444288-34445049	-0.53783	6.49091	23.1252	1.19558e-05	0.00686095
chr7:99282814-99283164	2.12761	2.39451	22.8797	1.24411e-05	0.00702962
chr18:75513060-75513518	-1.28156	3.65552	22.7362	1.31233e-05	0.00730137
chr16:55583098-55583559	-1.04288	4.17736	22.6048	1.37818e-05	0.00730137
chr18:65167250-65167851	-1.21338	3.872	22.568	1.39725e-05	0.00730137
chr7:4636399-4637031	-0.411147	7.59646	22.5547	1.40416e-05	0.00730137
chr11:80289912-80290674	0.641772	5.63306	22.5545	1.40427e-05	0.00730137
chr16:32068064-32068349	-4.11974	1.5032	22.5408	1.41149e-05	0.00730137
chr6:66845992-66846119	-4.90158	1.33174	22.3473	1.51736e-05	0.00746701
chr17:26645013-26646046	-0.422282	7.40511	22.3294	1.52758e-05	0.00746701
chr6:145049633-145049958	-1.93808	2.75372	22.5375	1.54166e-05	0.00746701
chr9:58429772-58430375	0.492373	6.67211	22.3025	1.54308e-05	0.00746701
chr8:119161909-119162288	-1.00625	4.31246	22.28	1.55611e-05	0.00746701
chr13:112790975-112791755	-0.556182	6.23718	22.3691	1.5655e-05	0.00746701
chr10:79727440-79727813	0.618922	5.6412	22.1926	1.60795e-05	0.00757117
chr10:18908381-18908707	-0.751708	5.1408	22.1144	1.65589e-05	0.00769823
chr11:33831774-33832277	0.516476	6.30431	21.9305	1.77449e-05	0.00807339
chr2:52079660-52079929	-3.6738	1.58872	21.9123	1.78666e-05	0.00807339
chr13:85638207-85638743	-1.35388	3.71707	22.6063	1.80254e-05	0.00807339
chr8:87656366-87656592	4.91457	1.25495	21.7726	1.88331e-05	0.00833355
chr17:47668378-47668842	-0.623374	5.64966	21.6789	1.95118e-05	0.00853109
chr1:108513564-108513937	-0.907889	4.53839	21.5741	2.0301e-05	0.00877172
chr16:38131404-38132178	-1.03797	4.26882	21.424	2.2279e-05	0.00937014
chr3:9947702-9948005	1.79041	2.75145	21.3275	2.22905e-05	0.00937014
chr16:43698959-43699737	-0.526859	6.12162	21.3086	2.24514e-05	0.00937014
chr12:71208805-71209139	-1.28036	3.51045	20.9952	2.52977e-05	0.0104394
chr2:132073303-132073677	0.795526	4.8623	20.9087	2.61473e-05	0.0106546
chr4:152527150-152527322	-1.04257	4.14389	20.8836	2.63994e-05	0.0106546
chr11:116238263-116238982	-0.765129	5.11333	20.942	2.67513e-05	0.0106793
chr10:19214077-19214578	-0.988608	4.24443	20.7192	2.81149e-05	0.011103
chr7:106190246-106190775	-1.50078	3.27208	20.9202	2.85073e-05	0.0111382
chr5:124875524-124876223	0.461932	6.79353	20.6503	2.88674e-05	0.0111461
chr13:48611177-48611892	-0.615978	5.57918	20.6263	2.91347e-05	0.0111461
chr13:9766560-9766919	-1.38307	3.36034	20.5111	3.04528e-05	0.0115303
chr4:138936095-138936598	0.618024	5.76497	20.7138	3.18188e-05	0.0119246
chr18:6764788-6765382	-0.546797	6.02465	20.3666	3.21943e-05	0.0119434
chr12:87387143-87387661	-0.735291	5.00953	20.3244	3.2722e-05	0.0119474
chr13:13563617-13563860	-3.28693	1.69431	20.3585	3.28555e-05	0.0119474
chr8:73196951-73197752	0.473562	6.57097	20.1924	3.44316e-05	0.0123977
chr2:73694196-73694494	-2.54463	2.06132	20.1689	3.48131e-05	0.0124134
chr17:39979991-39981005	0.36053	8.74249	20.2965	3.75443e-05	0.0132586
chr7:113379898-113380906	-0.547371	5.92723	19.9343	3.80485e-05	0.0132857
chr3:152376705-152377126	-0.815902	4.75781	19.9114	3.83877e-05	0.0132857
chr4:149918984-149919775	-0.709079	5.11977	19.8901	3.87064e-05	0.0132857
chr10:90545406-90545819	0.426709	7.07147	19.8594	3.91706e-05	0.0133206
chr17:88511185-88511497	-1.11323	3.92091	19.7855	4.03104e-05	0.0135771
chr3:9983876-9984229	-1.86098	2.6019	19.763	4.06644e-05	0.0135771
chr4:32492080-32492383	-1.65116	2.79084	19.6852	4.19145e-05	0.0138684
chr2:117215673-117216461	-0.458345	6.56173	19.6545	4.24188e-05	0.01391
chr19:4793823-4794385	0.501126	6.25517	19.4542	4.58645e-05	0.0149068
chr4:149329010-149329528	0.472107	6.41322	19.4037	4.67791e-05	0.0150707
chr10:18797816-18798332	-0.981273	4.14274	19.1667	5.13271e-05	0.0163921
chr11:105897944-105898227	0.863347	4.7482	19.7435	5.21634e-05	0.0165156
chr15:87798407-87798590	0.553385	6.00351	19.2797	5.33509e-05	0.0167472
chr11:101201793-101201944	-2.02144	2.70116	20.3619	5.54262e-05	0.0170206
chr13:113176583-113176778	-2.8023	1.9054	19.3317	5.54579e-05	0.0170206
chr17:46888574-46889412	0.416991	6.93987	18.9626	5.56121e-05	0.0170206
chrY_random:8268636-8269195	1.1023	3.89085	18.8336	5.85124e-05	0.0176282
chr4:94718540-94719513	0.426971	6.85694	18.8316	5.85576e-05	0.0176282
chr11:46121316-46122117	-0.535549	5.88666	18.7552	6.03505e-05	0.0180203
chrX:104283587-104283949	-1.07044	4.00321	18.73	6.22102e-05	0.0184258
chr1:108497391-108498116	-0.704034	5.14506	18.6308	6.33902e-05	0.0186251
chr11:34584802-34585483	-0.711867	5.13884	18.6396	6.44625e-05	0.0187898
chr15:11939824-11940348	-0.683845	5.12914	18.5474	6.55156e-05	0.0189464
chr2:44776009-44776467	-0.896288	4.39482	18.5046	6.66372e-05	0.0191202
chrX:166424814-166424987	0.686015	5.0616	18.4355	6.84879e-05	0.0194989
chr15:31460559-31461165	0.689253	5.11319	18.4157	6.90277e-05	0.0195014
chr4:129247320-129247663	-0.664018	5.15631	18.3581	7.0624e-05	0.0198
chr3:21860633-21861044	-0.929994	4.19196	18.3342	7.12996e-05	0.019838
chr3:79078555-79078804	-3.95117	1.32531	18.2911	7.25301e-05	0.0200287
chr7:30400854-30401291	2.40868	1.96602	18.2618	7.33808e-05	0.0200951
chr12:52966171-52966367	-1.28184	3.33982	18.2452	7.38651e-05	0.0200951
chr16:23228592-23229004	-0.834112	4.47264	18.2028	7.51241e-05	0.0201753
chr4:142751804-142752352	0.581762	5.59656	18.1625	7.63402e-05	0.0201753
chr5:93635393-93636094	-0.464089	6.43527	18.1584	7.6464e-05	0.0201753
chr4:3865689-3866064	0.493037	6.30054	18.2169	7.6829e-05	0.0201753
chr11:108781381-108782180	0.510211	5.99076	18.1439	7.69065e-05	0.0201753
chr6:34812496-34813227	-0.666256	5.18366	18.1234	7.75363e-05	0.0201963
chr2:154179978-154180308	1.8458	2.4153	18.1006	7.82447e-05	0.0202373
chr17:56723883-56724580	0.443198	6.60516	18.0206	8.07835e-05	0.0207478
chr5:64415204-64416007	-1.1167	3.67217	17.9107	8.44114e-05	0.0208237
chrX:104412984-104413589	-1.05258	4.17657	18.728	8.44944e-05	0.0208237
chr12:25990708-25991363	-0.857968	4.40975	17.8882	8.51723e-05	0.0208237
chr10:20674116-20674351	1.39132	3.08914	17.8869	8.52197e-05	0.0208237
chr2:91082775-91083242	-1.02856	3.93202	17.8865	8.52332e-05	0.0208237
chr7:108614699-108615600	-0.415496	6.85183	17.8826	8.53666e-05	0.0208237
chr7:104480549-104481446	0.595918	5.63578	18.032	8.55231e-05	0.0208237
chr2:93293261-93293648	-0.922052	4.23337	17.8753	8.56148e-05	0.0208237
chr10:13702569-13703737	-0.462397	6.27046	17.7963	8.83662e-05	0.0213515
chr16:52061064-52061601	-0.595044	5.41818	17.7462	9.01595e-05	0.0216424
chr1:138581882-138582588	-0.637283	5.21994	17.7136	9.13462e-05	0.0217149
chr13:44602291-44602934	-0.394632	7.06446	17.7055	9.1644e-05	0.0217149
chr10:117062669-117063216	-0.550461	5.76508	17.6366	9.42118e-05	0.0221802
chr3:27184099-27184465	-1.3187	3.18534	17.6145	9.50544e-05	0.0222361
chr10:94834708-94835044	-1.72391	2.59612	17.5858	9.61568e-05	0.0223516
chr5:64552078-64552644	-0.5943	5.49065	17.524	9.85747e-05	0.0227695
chr14:28168259-28168685	-0.855399	4.37579	17.4715	0.000100683	0.022987
chr13:81314783-81315478	-0.769668	4.76825	17.4609	0.000101113	0.022987
chr16:48594615-48595113	-0.731884	4.79622	17.454	0.000101394	0.022987
chr10:22019088-22019505	-0.563064	5.70626	17.4317	0.00010231	0.0230523
chr16:11177641-11177882	-1.80976	2.73078	18.1839	0.000103338	0.0231421
chr14:32972518-32973219	0.526028	5.78415	17.3121	0.000107368	0.0238987
chr18:46685410-46686008	0.401721	6.91007	17.2705	0.000109183	0.0241565
chr10:80040036-80040774	0.454123	6.36466	17.2297	0.000110998	0.0244109
chr11:17058981-17059371	0.63577	5.27266	17.198	0.000112434	0.0245074
chr8:26178504-26179087	-0.889073	4.24664	17.1906	0.000112771	0.0245074
chr2:52170246-52170958	-0.472425	6.29328	17.1405	0.000115081	0.0248621
chr2:128203520-128204029	-0.764151	4.7543	17.1079	0.00011661	0.0249372
chr17:31701257-31702124	0.388673	7.32992	17.1084	0.000116786	0.0249372
chr10:95836877-95837483	-0.523229	5.89172	17.0808	0.000117897	0.025029
chr10:61968847-61969478	-0.494012	5.97419	17.0418	0.000119773	0.0252063
chr4:86393880-86394514	-0.51068	5.86825	17.035	0.000120105	0.0252063
chr19:32246775-32247570	-0.843122	4.38853	17.0126	0.000121202	0.025292
chr8:37245081-37245608	-1.03522	3.8193	16.9511	0.000124263	0.0257843
chr18:56630428-56631006	-0.620088	5.48127	17.135	0.000129039	0.0266249
chr19:11509544-11509880	-1.24158	3.35487	16.833	0.000130377	0.0267505
chr5:149446488-149446917	-1.75609	2.52672	16.8047	0.000131887	0.02691
chr10:18836520-18837388	-0.464222	6.78417	17.6508	0.000134695	0.0273223
chr13:23712822-23713957	0.47563	6.14838	16.7402	0.000135395	0.0273223
chr4:129504870-129505430	-0.805302	4.48333	16.6909	0.000138144	0.0277247
chr5:25035360-25036038	0.388609	7.09981	16.6407	0.000141006	0.0281453
chr1:88422804-88423391	0.386864	7.09008	16.5884	0.000144047	0.0285968
chr10:80084641-80085480	0.362034	7.54628	16.5743	0.000144879	0.0286073
chr6:120073082-120073463	-1.48091	3.09237	16.9684	0.000146588	0.0287901
chr9:123370921-123371307	0.415324	6.8189	16.5318	0.000147418	0.028799
chr5:139586562-139586924	-1.71757	2.51859	16.5062	0.000148969	0.028948
chr2:163903568-163903943	-0.598186	5.57116	16.8588	0.000149923	0.02898
chr12:35674887-35675628	-0.614865	5.2691	16.4602	0.000151804	0.02919
chr17:23965831-23966471	0.603208	5.31173	16.3928	0.000156051	0.0298505
chr17:73383841-73384596	-0.871795	4.21262	16.318	0.000160911	0.0304876
chr13:112774216-112774821	-0.624386	5.25834	16.316	0.000161042	0.0304876
chr12:112827225-112827408	-6.97379	0.81009	16.3297	0.000165618	0.0311858
chrX:99314431-99314859	0.493451	6.05911	16.2931	0.000166428	0.0311858
chr13:69673305-69673966	0.443558	6.35263	16.2094	0.00016825	0.031367
chr1:108217951-108218401	-0.994087	4.02973	16.3127	0.000169744	0.0314857
chr7:5012624-5013503	0.391598	6.91214	16.1422	0.000172967	0.0319225
chr11:4236343-4236703	-1.19826	3.38667	16.1043	0.000175685	0.0322619
chr2:167459843-167460311	0.528226	5.71181	16.0878	0.00017688	0.0323198
chr13:52923499-52923946	-1.08303	3.74571	16.0348	0.000181033	0.0329148
chr11:23205713-23206652	0.411087	6.58698	15.9802	0.000184906	0.0334534
chr9:52887327-52887638	-3.87582	1.34064	16.1172	0.000186781	0.0336269
chr1:108457622-108457967	-1.61013	2.64619	15.9349	0.000188396	0.0337524
chr8:74134674-74135342	0.383234	7.08422	15.9046	0.000190771	0.0339523
chr16:78200556-78201007	-1.06799	3.65476	15.8971	0.000191361	0.0339523
chr14:41743272-41743728	1.02868	3.80826	15.8788	0.000192816	0.0339576
chr3:103010336-103010731	-0.872426	4.22974	15.8636	0.000194029	0.0339576
chr6:86595010-86595420	-0.916968	4.0453	15.8619	0.000194165	0.0339576
chr10:44173996-44174314	-1.70605	2.48862	15.8362	0.000196241	0.0340347
chr10:83181579-83182042	-0.903366	4.09317	15.8168	0.000197818	0.0340347
chr11:28383915-28384080	-3.52735	1.40943	15.9731	0.000198206	0.0340347
chr11:97615892-97616130	-2.76119	1.65902	15.8108	0.000198312	0.0340347
chr1:21357761-21358146	-2.53521	1.75119	15.7766	0.000201138	0.0343591
chr11:18920415-18920630	-3.14141	1.48377	15.7496	0.000203404	0.0345853
chr9:66553260-66554068	-0.85286	4.23647	15.7187	0.000206022	0.0348689
chr8:73300568-73301356	0.423898	6.38967	15.7014	0.000207502	0.0349584
chr1:133806663-133807114	0.481967	5.89738	15.6236	0.000214305	0.0359397
chr4:32337142-32338167	-0.381432	7.01018	15.59	0.000217323	0.03628
chr8:36493831-36494442	-1.08209	3.97577	16.4932	0.000220041	0.0363191
chr6:83004363-83004819	0.474058	5.99826	15.5548	0.000220523	0.0363191
chr8:13674662-13674898	-1.01687	3.7618	15.5548	0.000220523	0.0363191
chr10:19249562-19250269	-1.13181	3.43589	15.5343	0.000222412	0.0364666
chr8:117588570-117589009	0.935208	3.93918	15.5153	0.00022417	0.0365915
chr3:10243785-10243979	-4.50494	1.10049	15.4857	0.000226947	0.0367194
chr7:73834441-73835155	0.381437	6.88544	15.4857	0.000226953	0.0367194
chr9:14849816-14850553	-0.57839	5.34273	15.3542	0.000239722	0.0386153
chr2:3643996-3644674	-0.495199	5.82818	15.3363	0.000241525	0.0387358
chr5:123618360-123618592	-1.0671	3.61375	15.2878	0.000246465	0.0393561
chr2:37307396-37308099	0.611747	5.19396	15.259	0.000249438	0.0396585
chr1:138151732-138152078	-1.47396	2.77309	15.2242	0.0002531	0.0400673
chr13:55533335-55534127	-0.50933	5.75181	15.2124	0.000254345	0.0400916
chr8:27268398-27269481	0.434662	6.45639	15.2217	0.000256202	0.0402116
chr16:33371027-33371550	-1.23272	3.18423	15.1847	0.000257307	0.0402132
chr12:108959094-108959532	-0.754566	4.51596	15.1503	0.000261041	0.0404995
chr11:97580211-97580688	-0.854743	4.25838	15.1475	0.000261344	0.0404995
chr9:123760877-123761448	0.4519	6.12893	15.0604	0.000271048	0.0418268
chr1:40456318-40456823	-0.979917	3.80009	15.0372	0.0002737	0.0420593
chr7:71206052-71206417	-0.89255	4.08157	15.0122	0.00027658	0.0422347
chr14:9046319-9046759	0.629799	5.1532	15.0147	0.000277141	0.0422347
chr15:36144457-36145012	-0.688628	4.73686	14.9878	0.00027943	0.0424075
chr9:43826017-43826355	-0.833731	4.22541	14.9419	0.000284868	0.0428934
chr12:112775998-112776538	0.428814	6.29668	14.9411	0.000284967	0.0428934
chr16:91446949-91447431	-0.808755	4.39695	14.9177	0.000287775	0.0430649
chr18:33129677-33130446	-0.434633	6.25676	14.9121	0.000288452	0.0430649
chr11:21122681-21123267	-0.528677	5.51258	14.9007	0.000289835	0.0430963
chr19:46469576-46469953	0.513283	5.69344	14.861	0.000294712	0.0436447
chr10:116525608-116525929	-1.86918	2.18777	14.8481	0.000296322	0.0437069
chr19:38450301-38450577	2.57316	1.61544	14.8109	0.000300998	0.044219
chr19:29792336-29792813	0.998735	3.70082	14.7848	0.000304326	0.0445299
chr6:48697623-48697986	-0.823716	4.25941	14.7404	0.000310067	0.0445544
chr8:124473847-124474664	0.394257	6.88365	14.789	0.000310083	0.0445544
chr11:60692175-60692633	0.548312	5.4043	14.7354	0.000310715	0.0445544
chr16:33747432-33748047	-0.768109	4.45175	14.7247	0.000312124	0.0445544
chr10:80453887-80454206	-0.969004	3.7973	14.7229	0.000312355	0.0445544
chr3:137515864-137516300	-1.06739	3.57971	14.7224	0.00031242	0.0445544
chr14:101876994-101877331	-1.16763	3.47352	14.8862	0.000312986	0.0445544
chr10:67703033-67703986	-0.453173	6.01643	14.6981	0.000315649	0.0447599
chr16:32520625-32520979	-1.36535	2.8798	14.6786	0.000318253	0.0449556
chr12:71578356-71578517	-2.69978	1.63142	14.6355	0.000324088	0.0456045
chr11:101303312-101303762	0.40423	6.5922	14.6191	0.000326337	0.0456998
chr19:41903939-41904658	-0.532385	5.49491	14.6125	0.000327254	0.0456998
chr12:114098172-114098507	-0.803988	4.33932	14.5719	0.00033292	0.0461564
chr14:73221657-73222378	-0.927125	4.12918	14.7645	0.00033357	0.0461564
chr13:32303726-32303962	-2.82809	1.53007	14.5574	0.000334963	0.0461564
chr19:12547579-12548110	-0.698613	4.69759	14.5532	0.00033555	0.0461564
chr4:135699499-135699914	0.577955	5.27887	14.5311	0.000338709	0.0463023
chr2:151397773-151398272	-0.908228	4.00948	14.5281	0.000339132	0.0463023
chr1:46910204-46911224	0.2832	8.85741	14.4948	0.000343951	0.0467863
chr2:3620960-3621286	-1.42977	2.79541	14.4714	0.000347375	0.0470777
chr16:38678894-38679356	-0.909595	4.00311	14.4558	0.000349669	0.0471764
chr1:166343867-166344243	-1.44364	2.80008	14.4491	0.000350673	0.0471764
chr8:97951554-97951743	1.73594	2.31886	14.4298	0.000353542	0.0473889
chr7:51723087-51723684	0.477592	5.86691	14.4074	0.000356924	0.0475633
chr9:58119028-58119370	-0.744995	4.46172	14.404	0.000357433	0.0475633
chr11:106526522-106527041	-0.751618	4.61834	14.4555	0.000359536	0.0476703
chr8:32278900-32279563	0.520641	5.60689	14.3544	0.000365036	0.0481842
chr3:21974976-21975802	0.340753	7.27483	14.3479	0.000366036	0.0481842
chr3:94394912-94395320	1.05801	3.48879	14.3084	0.00037223	0.0487675
chr15:71086875-71087039	-6.86654	0.718954	14.3626	0.000373857	0.0487675
chr12:25185023-25185155	-2.87393	1.53498	14.3005	0.00037445	0.0487675
chr3:145849079-145849304	2.45211	1.67438	14.2587	0.000380167	0.0492929
chr7:108748697-108749389	-0.764575	4.38497	14.2525	0.000381169	0.0492929
chr1:163664585-163665328	-0.604144	5.15761	14.1943	0.000390725	0.0495757
chr7:82801306-82801913	-0.492636	5.6787	14.1937	0.000390823	0.0495757
chr18:3382783-3383246	-0.895467	4.02013	14.1878	0.000391803	0.0495757
chr16:96123116-96123359	-1.49564	2.67649	14.181	0.000392934	0.0495757
chr2:30214528-30214976	0.743941	4.46163	14.1732	0.000394238	0.0495757
chr8:18616103-18616359	2.11911	1.96891	14.17	0.00039478	0.0495757
chr15:97646626-97646877	-1.86217	2.30204	14.2577	0.000394856	0.0495757
chr7:82940060-82940404	-1.07654	3.5496	14.1669	0.000395304	0.0495757
chr19:4125564-4126028	0.436426	6.15519	14.1657	0.000395504	0.0495757
chr13:113368356-113368545	0.816905	4.20672	14.1408	0.00039972	0.0499136
chr10:94159570-94159682	-6.91824	0.695898	14.1969	0.000400918	0.0499136
