# Supplementary material for: Foxp3 orchestrates reorganization of chromatin architecture to establish regulatory T cell identity
Source: Nat Commun. 2023 Nov 6;14:6943. doi: 10.1038/s41467-023-42647-y (PMC10628232; doi:10.1038/s41467-023-42647-y)
Supplement: Supplementary file 9 — Supplementary Data 6 [file 41467_2023_42647_MOESM9_ESM.xlsx]

## Sheet: merged_loops_10kb
chrL	startL	endL	chrR	startR	endR
chr10	74520000	74530000	chr10	74610000	74620000
chr10	18780000	18790000	chr10	18830000	18840000
chr10	13710000	13720000	chr10	13760000	13770000
chr10	18780000	18790000	chr10	18900000	18910000
chr10	18730000	18740000	chr10	18780000	18790000
chr10	18730000	18740000	chr10	18900000	18910000
chr10	18830000	18840000	chr10	18900000	18910000
chr10	13680000	13690000	chr10	13760000	13770000
chr10	19220000	19230000	chr10	19290000	19300000
chr10	61960000	61970000	chr10	62010000	62020000
chr10	13680000	13690000	chr10	13800000	13810000
chr10	95830000	95840000	chr10	96070000	96080000
chr10	92530000	92540000	chr10	92620000	92630000
chr10	18730000	18740000	chr10	18810000	18820000
chr10	79450000	79460000	chr10	79510000	79520000
chr10	95700000	95710000	chr10	95830000	95840000
chr10	39970000	39980000	chr10	40240000	40250000
chr10	79440000	79450000	chr10	79570000	79580000
chr10	21180000	21190000	chr10	21720000	21730000
chr10	79480000	79490000	chr10	79620000	79630000
chr10	41550000	41560000	chr10	41600000	41610000
chr10	17440000	17450000	chr10	17490000	17500000
chr10	12530000	12540000	chr10	12680000	12690000
chr10	127840000	127850000	chr10	127890000	127900000
chr10	77540000	77550000	chr10	77620000	77630000
chr10	127770000	127780000	chr10	127890000	127900000
chr10	110600000	110610000	chr10	110650000	110660000
chr10	80040000	80050000	chr10	80140000	80150000
chr10	41230000	41240000	chr10	41400000	41410000
chr10	19650000	19660000	chr10	19710000	19720000
chr10	19290000	19300000	chr10	19410000	19420000
chr10	117380000	117390000	chr10	117530000	117540000
chr10	75340000	75350000	chr10	75410000	75420000
chr10	57460000	57470000	chr10	57510000	57520000
chr10	39970000	39980000	chr10	40060000	40070000
chr10	117260000	117270000	chr10	117380000	117390000
chr10	98660000	98670000	chr10	98720000	98730000
chr10	94720000	94730000	chr10	94780000	94790000
chr10	128280000	128290000	chr10	128330000	128340000
chr10	126610000	126620000	chr10	126660000	126670000
chr10	95830000	95840000	chr10	96180000	96190000
chr10	80750000	80760000	chr10	80800000	80810000
chr10	59410000	59420000	chr10	59460000	59470000
chr10	59360000	59370000	chr10	59410000	59420000
chr10	28200000	28210000	chr10	28450000	28460000
chr10	127520000	127530000	chr10	127620000	127630000
chr10	110940000	110950000	chr10	111010000	111020000
chr10	30340000	30350000	chr10	30430000	30440000
chr10	116330000	116340000	chr10	116380000	116390000
chr10	92880000	92890000	chr10	92930000	92940000
chr10	62610000	62620000	chr10	62840000	62850000
chr10	118070000	118080000	chr10	118150000	118160000
chr10	90530000	90540000	chr10	90600000	90610000
chr10	79630000	79640000	chr10	79710000	79720000
chr10	77500000	77510000	chr10	77620000	77630000
chr10	77470000	77480000	chr10	77630000	77640000
chr10	75200000	75210000	chr10	75410000	75420000
chr10	61060000	61070000	chr10	61110000	61120000
chr10	17440000	17450000	chr10	17660000	17670000
chr10	94720000	94730000	chr10	94870000	94880000
chr10	79900000	79910000	chr10	79970000	79980000
chr10	53070000	53080000	chr10	53220000	53230000
chr10	40060000	40070000	chr10	40240000	40250000
chr10	85420000	85430000	chr10	85480000	85490000
chr10	67490000	67500000	chr10	67540000	67550000
chr10	116890000	116900000	chr10	117110000	117120000
chr10	95010000	95020000	chr10	95350000	95360000
chr10	38590000	38600000	chr10	38750000	38760000
chr10	126410000	126420000	chr10	126490000	126500000
chr10	94080000	94090000	chr10	94420000	94430000
chr10	7600000	7610000	chr10	7960000	7970000
chr10	88920000	88930000	chr10	89090000	89100000
chr10	39770000	39780000	chr10	39930000	39940000
chr10	111410000	111420000	chr10	111540000	111550000
chr10	121540000	121550000	chr10	121960000	121970000
chr11	117730000	117740000	chr11	117820000	117830000
chr11	32430000	32440000	chr11	32480000	32490000
chr11	98340000	98350000	chr11	98410000	98420000
chr11	21070000	21080000	chr11	21120000	21130000
chr11	109220000	109230000	chr11	109280000	109290000
chr11	86380000	86390000	chr11	86460000	86470000
chr11	101520000	101530000	chr11	101590000	101600000
chr11	54740000	54750000	chr11	54790000	54800000
chr11	46150000	46160000	chr11	46200000	46210000
chr11	106500000	106510000	chr11	106600000	106610000
chr11	57760000	57770000	chr11	57820000	57830000
chr11	48600000	48610000	chr11	48670000	48680000
chr11	107250000	107260000	chr11	107330000	107340000
chr11	21000000	21010000	chr11	21070000	21080000
chr11	68880000	68890000	chr11	68930000	68940000
chr11	53110000	53120000	chr11	53160000	53170000
chr11	46200000	46210000	chr11	46250000	46260000
chr11	117160000	117170000	chr11	117210000	117220000
chr11	117100000	117110000	chr11	117190000	117200000
chr11	100670000	100680000	chr11	100720000	100730000
chr11	33900000	33910000	chr11	33960000	33970000
chr11	103030000	103040000	chr11	103120000	103130000
chr11	60590000	60600000	chr11	60640000	60650000
chr11	87470000	87480000	chr11	87580000	87590000
chr11	102960000	102970000	chr11	103020000	103030000
chr11	97800000	97810000	chr11	97860000	97870000
chr11	96840000	96850000	chr11	96890000	96900000
chr11	69080000	69090000	chr11	69200000	69210000
chr11	11580000	11590000	chr11	11630000	11640000
chr11	4150000	4160000	chr11	4310000	4320000
chr11	19820000	19830000	chr11	19880000	19890000
chr11	6600000	6610000	chr11	6660000	6670000
chr11	98720000	98730000	chr11	98770000	98780000
chr11	117730000	117740000	chr11	117960000	117970000
chr11	70350000	70360000	chr11	70410000	70420000
chr11	33830000	33840000	chr11	33940000	33950000
chr11	11350000	11360000	chr11	11690000	11700000
chr11	100760000	100770000	chr11	100810000	100820000
chr11	109530000	109540000	chr11	109720000	109730000
chr11	97490000	97500000	chr11	97540000	97550000
chr11	49000000	49010000	chr11	49080000	49090000
chr11	117100000	117110000	chr11	117150000	117160000
chr11	109300000	109310000	chr11	109440000	109450000
chr11	100840000	100850000	chr11	100910000	100920000
chr11	87870000	87880000	chr11	88000000	88010000
chr11	70240000	70250000	chr11	70320000	70330000
chr11	54380000	54390000	chr11	54430000	54440000
chr11	44280000	44290000	chr11	44330000	44340000
chr11	34550000	34560000	chr11	34600000	34610000
chr11	5380000	5390000	chr11	5530000	5540000
chr11	98780000	98790000	chr11	98830000	98840000
chr11	69080000	69090000	chr11	69130000	69140000
chr11	109190000	109200000	chr11	109300000	109310000
chr11	76060000	76070000	chr11	76210000	76220000
chr11	70320000	70330000	chr11	70410000	70420000
chr11	45560000	45570000	chr11	45690000	45700000
chr11	95540000	95550000	chr11	95610000	95620000
chr11	61940000	61950000	chr11	62090000	62100000
chr11	102160000	102170000	chr11	102270000	102280000
chr11	87780000	87790000	chr11	87860000	87870000
chr11	75000000	75010000	chr11	75090000	75100000
chr11	74500000	74510000	chr11	74550000	74560000
chr11	51430000	51440000	chr11	51490000	51500000
chr11	4230000	4240000	chr11	4320000	4330000
chr11	116180000	116190000	chr11	116300000	116310000
chr11	115280000	115290000	chr11	115330000	115340000
chr11	113560000	113570000	chr11	113670000	113680000
chr11	106180000	106190000	chr11	106250000	106260000
chr11	77550000	77560000	chr11	77600000	77610000
chr11	75720000	75730000	chr11	75780000	75790000
chr11	11460000	11470000	chr11	11640000	11650000
chr11	6550000	6560000	chr11	6660000	6670000
chr11	106710000	106720000	chr11	106770000	106780000
chr11	69490000	69500000	chr11	69560000	69570000
chr11	11710000	11720000	chr11	11870000	11880000
chr11	5190000	5200000	chr11	5360000	5370000
chr11	115890000	115900000	chr11	115940000	115950000
chr11	115570000	115580000	chr11	115670000	115680000
chr11	114710000	114720000	chr11	114760000	114770000
chr11	97640000	97650000	chr11	97740000	97750000
chr11	6370000	6380000	chr11	6520000	6530000
chr11	4810000	4820000	chr11	4870000	4880000
chr11	117960000	117970000	chr11	118010000	118020000
chr11	114670000	114680000	chr11	114730000	114740000
chr11	113540000	113550000	chr11	113610000	113620000
chr11	62420000	62430000	chr11	62500000	62510000
chr11	4600000	4610000	chr11	4740000	4750000
chr11	116930000	116940000	chr11	117030000	117040000
chr11	115800000	115810000	chr11	115850000	115860000
chr11	82550000	82560000	chr11	82700000	82710000
chr11	79390000	79400000	chr11	79500000	79510000
chr11	48680000	48690000	chr11	48910000	48920000
chr11	101780000	101790000	chr11	101830000	101840000
chr11	81800000	81810000	chr11	81990000	82000000
chr11	79030000	79040000	chr11	79100000	79110000
chr11	74710000	74720000	chr11	74980000	74990000
chr11	31570000	31580000	chr11	31850000	31860000
chr11	104180000	104190000	chr11	104320000	104330000
chr11	96000000	96010000	chr11	96090000	96100000
chr11	59430000	59440000	chr11	59550000	59560000
chr11	95250000	95260000	chr11	95380000	95390000
chr11	72020000	72030000	chr11	72250000	72260000
chr11	68220000	68230000	chr11	68360000	68370000
chr11	44420000	44430000	chr11	44820000	44830000
chr11	77640000	77650000	chr11	77780000	77790000
chr12	8640000	8650000	chr12	8690000	8700000
chr12	15820000	15830000	chr12	16010000	16020000
chr12	103860000	103870000	chr12	103910000	103920000
chr12	109160000	109170000	chr12	109230000	109240000
chr12	74700000	74710000	chr12	74790000	74800000
chr12	77930000	77940000	chr12	78060000	78070000
chr12	86710000	86720000	chr12	86810000	86820000
chr12	88140000	88150000	chr12	88230000	88240000
chr12	100800000	100810000	chr12	100860000	100870000
chr12	53600000	53610000	chr12	53700000	53710000
chr12	21370000	21380000	chr12	21420000	21430000
chr12	104660000	104670000	chr12	104730000	104740000
chr12	102090000	102100000	chr12	102140000	102150000
chr12	76770000	76780000	chr12	76830000	76840000
chr12	86680000	86690000	chr12	86830000	86840000
chr12	15820000	15830000	chr12	16170000	16180000
chr12	100790000	100800000	chr12	100840000	100850000
chr12	92870000	92880000	chr12	93020000	93030000
chr12	81870000	81880000	chr12	81990000	82000000
chr12	72070000	72080000	chr12	72140000	72150000
chr12	56400000	56410000	chr12	56590000	56600000
chr12	70310000	70320000	chr12	70410000	70420000
chr12	60160000	60170000	chr12	60230000	60240000
chr12	33960000	33970000	chr12	34020000	34030000
chr12	33830000	33840000	chr12	33980000	33990000
chr12	102180000	102190000	chr12	102270000	102280000
chr12	88230000	88240000	chr12	88290000	88300000
chr12	29320000	29330000	chr12	29430000	29440000
chr12	88110000	88120000	chr12	88260000	88270000
chr12	56870000	56880000	chr12	56930000	56940000
chr12	32650000	32660000	chr12	32930000	32940000
chr12	8350000	8360000	chr12	8500000	8510000
chr12	106920000	106930000	chr12	107020000	107030000
chr12	86550000	86560000	chr12	86620000	86630000
chr12	80020000	80030000	chr12	80190000	80200000
chr12	17370000	17380000	chr12	17550000	17560000
chr12	12170000	12180000	chr12	12320000	12330000
chr12	113790000	113800000	chr12	113840000	113850000
chr12	45310000	45320000	chr12	45370000	45380000
chr12	40980000	40990000	chr12	41400000	41410000
chr12	40390000	40400000	chr12	40760000	40770000
chr12	32650000	32660000	chr12	32830000	32840000
chr12	26540000	26550000	chr12	26750000	26760000
chr12	118640000	118650000	chr12	119000000	119010000
chr12	80460000	80470000	chr12	81240000	81250000
chr12	33320000	33330000	chr12	33580000	33590000
chr12	79840000	79850000	chr12	79960000	79970000
chr12	71590000	71600000	chr12	72010000	72020000
chr12	72860000	72870000	chr12	73140000	73150000
chr12	52900000	52910000	chr12	53090000	53100000
chr12	87190000	87200000	chr12	87420000	87430000
chr12	15540000	15550000	chr12	16510000	16520000
chr12	51260000	51270000	chr12	51430000	51440000
chr13	105070000	105080000	chr13	105410000	105420000
chr13	112590000	112600000	chr13	112650000	112660000
chr13	22060000	22070000	chr13	22110000	22120000
chr13	113210000	113220000	chr13	113260000	113270000
chr13	110610000	110620000	chr13	110690000	110700000
chr13	42140000	42150000	chr13	42190000	42200000
chr13	105360000	105370000	chr13	105410000	105420000
chr13	23520000	23530000	chr13	23610000	23620000
chr13	117990000	118000000	chr13	118070000	118080000
chr13	96660000	96670000	chr13	96720000	96730000
chr13	55500000	55510000	chr13	55610000	55620000
chr13	5770000	5780000	chr13	5840000	5850000
chr13	113070000	113080000	chr13	113210000	113220000
chr13	104960000	104970000	chr13	105010000	105020000
chr13	97200000	97210000	chr13	97360000	97370000
chr13	112590000	112600000	chr13	112790000	112800000
chr13	30840000	30850000	chr13	30920000	30930000
chr13	46780000	46790000	chr13	46830000	46840000
chr13	113770000	113780000	chr13	113820000	113830000
chr13	96330000	96340000	chr13	96480000	96490000
chr13	41450000	41460000	chr13	41580000	41590000
chr13	13650000	13660000	chr13	13700000	13710000
chr13	5710000	5720000	chr13	5770000	5780000
chr13	30180000	30190000	chr13	30350000	30360000
chr13	115620000	115630000	chr13	115720000	115730000
chr13	73560000	73570000	chr13	73640000	73650000
chr13	45940000	45950000	chr13	46010000	46020000
chr13	91510000	91520000	chr13	91590000	91600000
chr13	64350000	64360000	chr13	64410000	64420000
chr13	41390000	41400000	chr13	41660000	41670000
chr13	65210000	65220000	chr13	65370000	65380000
chr13	109770000	109780000	chr13	109820000	109830000
chr13	97620000	97630000	chr13	97770000	97780000
chr13	32990000	33000000	chr13	33160000	33170000
chr13	96480000	96490000	chr13	96660000	96670000
chr13	115620000	115630000	chr13	115750000	115760000
chr13	48620000	48630000	chr13	48730000	48740000
chr13	105020000	105030000	chr13	105070000	105080000
chr13	81020000	81030000	chr13	81500000	81510000
chr13	64410000	64420000	chr13	64530000	64540000
chr13	8990000	9000000	chr13	9090000	9100000
chr13	36370000	36380000	chr13	37400000	37410000
chr13	73850000	73860000	chr13	73960000	73970000
chr13	69690000	69700000	chr13	69790000	69800000
chr13	117810000	117820000	chr13	117980000	117990000
chr13	51040000	51050000	chr13	51510000	51520000
chr14	55630000	55640000	chr14	55710000	55720000
chr14	122330000	122340000	chr14	122450000	122460000
chr14	41730000	41740000	chr14	41780000	41790000
chr14	122350000	122360000	chr14	122400000	122410000
chr14	69900000	69910000	chr14	69950000	69960000
chr14	69940000	69950000	chr14	69990000	70000000
chr14	66790000	66800000	chr14	66900000	66910000
chr14	73500000	73510000	chr14	73700000	73710000
chr14	122400000	122410000	chr14	122460000	122470000
chr14	69870000	69880000	chr14	70080000	70090000
chr14	26270000	26280000	chr14	26330000	26340000
chr14	54850000	54860000	chr14	55130000	55140000
chr14	65940000	65950000	chr14	65990000	66000000
chr14	32190000	32200000	chr14	32270000	32280000
chr14	78720000	78730000	chr14	78830000	78840000
chr14	45660000	45670000	chr14	45720000	45730000
chr14	45590000	45600000	chr14	45760000	45770000
chr14	99440000	99450000	chr14	99490000	99500000
chr14	63380000	63390000	chr14	63450000	63460000
chr14	21620000	21630000	chr14	21690000	21700000
chr14	20520000	20530000	chr14	20630000	20640000
chr14	17080000	17090000	chr14	17190000	17200000
chr14	56480000	56490000	chr14	56530000	56540000
chr14	35420000	35430000	chr14	35580000	35590000
chr14	26190000	26200000	chr14	26270000	26280000
chr14	75460000	75470000	chr14	75570000	75580000
chr14	70410000	70420000	chr14	70490000	70500000
chr14	79790000	79800000	chr14	79870000	79880000
chr14	52390000	52400000	chr14	52470000	52480000
chr14	51410000	51420000	chr14	51680000	51690000
chr14	32460000	32470000	chr14	32590000	32600000
chr14	76900000	76910000	chr14	77270000	77280000
chr14	61140000	61150000	chr14	61310000	61320000
chr14	119010000	119020000	chr14	119160000	119170000
chr14	20930000	20940000	chr14	21070000	21080000
chr14	37670000	37680000	chr14	37840000	37850000
chr15	6520000	6530000	chr15	6570000	6580000
chr15	72960000	72970000	chr15	73010000	73020000
chr15	72890000	72900000	chr15	73010000	73020000
chr15	81290000	81300000	chr15	81410000	81420000
chr15	66630000	66640000	chr15	66690000	66700000
chr15	97200000	97210000	chr15	97290000	97300000
chr15	59350000	59360000	chr15	59420000	59430000
chr15	59350000	59360000	chr15	59480000	59490000
chr15	72920000	72930000	chr15	73010000	73020000
chr15	81080000	81090000	chr15	81130000	81140000
chr15	27590000	27600000	chr15	27750000	27760000
chr15	102280000	102290000	chr15	102340000	102350000
chr15	101060000	101070000	chr15	101110000	101120000
chr15	61810000	61820000	chr15	62000000	62010000
chr15	66500000	66510000	chr15	66730000	66740000
chr15	59300000	59310000	chr15	59350000	59360000
chr15	80570000	80580000	chr15	80620000	80630000
chr15	99860000	99870000	chr15	99950000	99960000
chr15	99550000	99560000	chr15	99600000	99610000
chr15	27580000	27590000	chr15	27640000	27650000
chr15	6470000	6480000	chr15	6520000	6530000
chr15	5390000	5400000	chr15	5460000	5470000
chr15	72890000	72900000	chr15	72960000	72970000
chr15	85810000	85820000	chr15	85860000	85870000
chr15	27750000	27760000	chr15	27850000	27860000
chr15	55670000	55680000	chr15	55730000	55740000
chr15	38230000	38240000	chr15	38400000	38410000
chr15	88650000	88660000	chr15	88700000	88710000
chr15	36270000	36280000	chr15	36320000	36330000
chr15	99150000	99160000	chr15	99200000	99210000
chr15	85740000	85750000	chr15	85860000	85870000
chr15	78280000	78290000	chr15	78350000	78360000
chr15	57970000	57980000	chr15	58040000	58050000
chr15	57520000	57530000	chr15	57600000	57610000
chr15	98710000	98720000	chr15	98820000	98830000
chr15	27850000	27860000	chr15	27950000	27960000
chr15	80460000	80470000	chr15	80510000	80520000
chr15	27520000	27530000	chr15	27750000	27760000
chr15	67000000	67010000	chr15	67260000	67270000
chr15	38440000	38450000	chr15	38530000	38540000
chr15	97920000	97930000	chr15	97980000	97990000
chr15	84820000	84830000	chr15	84900000	84910000
chr15	80900000	80910000	chr15	81030000	81040000
chr15	27850000	27860000	chr15	28110000	28120000
chr15	101820000	101830000	chr15	101890000	101900000
chr15	97250000	97260000	chr15	97300000	97310000
chr15	8400000	8410000	chr15	8510000	8520000
chr15	100360000	100370000	chr15	100440000	100450000
chr15	79770000	79780000	chr15	79890000	79900000
chr15	76480000	76490000	chr15	76530000	76540000
chr15	66730000	66740000	chr15	66930000	66940000
chr15	9450000	9460000	chr15	9510000	9520000
chr15	103010000	103020000	chr15	103140000	103150000
chr15	36440000	36450000	chr15	36500000	36510000
chr15	85450000	85460000	chr15	85530000	85540000
chr15	54930000	54940000	chr15	55120000	55130000
chr15	81890000	81900000	chr15	82060000	82070000
chr16	32510000	32520000	chr16	32610000	32620000
chr16	10780000	10790000	chr16	10840000	10850000
chr16	43620000	43630000	chr16	43690000	43700000
chr16	49790000	49800000	chr16	49850000	49860000
chr16	35870000	35880000	chr16	35930000	35940000
chr16	23170000	23180000	chr16	23220000	23230000
chr16	92810000	92820000	chr16	92860000	92870000
chr16	23980000	23990000	chr16	24150000	24160000
chr16	75850000	75860000	chr16	75900000	75910000
chr16	91400000	91410000	chr16	91450000	91460000
chr16	84580000	84590000	chr16	84700000	84710000
chr16	23220000	23230000	chr16	23280000	23290000
chr16	32110000	32120000	chr16	32200000	32210000
chr16	89770000	89780000	chr16	89830000	89840000
chr16	17400000	17410000	chr16	17450000	17460000
chr16	55890000	55900000	chr16	55940000	55950000
chr16	33740000	33750000	chr16	33790000	33800000
chr16	55970000	55980000	chr16	56020000	56030000
chr16	35860000	35870000	chr16	35910000	35920000
chr16	35730000	35740000	chr16	35810000	35820000
chr16	23980000	23990000	chr16	25060000	25070000
chr16	23980000	23990000	chr16	24390000	24400000
chr16	23180000	23190000	chr16	23270000	23280000
chr16	84580000	84590000	chr16	84730000	84740000
chr16	87430000	87440000	chr16	87490000	87500000
chr16	31940000	31950000	chr16	32000000	32010000
chr16	10640000	10650000	chr16	10780000	10790000
chr16	91370000	91380000	chr16	91480000	91490000
chr16	30380000	30390000	chr16	30510000	30520000
chr16	8800000	8810000	chr16	8860000	8870000
chr16	44760000	44770000	chr16	45080000	45090000
chr16	96030000	96040000	chr16	96110000	96120000
chr16	95410000	95420000	chr16	95560000	95570000
chr16	55510000	55520000	chr16	55860000	55870000
chr16	4550000	4560000	chr16	4610000	4620000
chr16	33820000	33830000	chr16	33950000	33960000
chr16	75770000	75780000	chr16	76120000	76130000
chr16	33990000	34000000	chr16	34110000	34120000
chr16	8490000	8500000	chr16	8680000	8690000
chr16	18440000	18450000	chr16	18610000	18620000
chr17	29180000	29190000	chr17	29230000	29240000
chr17	23700000	23710000	chr17	23750000	23760000
chr17	84510000	84520000	chr17	84580000	84590000
chr17	29530000	29540000	chr17	29620000	29630000
chr17	26640000	26650000	chr17	26700000	26710000
chr17	29560000	29570000	chr17	29620000	29630000
chr17	35300000	35310000	chr17	35370000	35380000
chr17	52200000	52210000	chr17	52300000	52310000
chr17	73260000	73270000	chr17	73310000	73320000
chr17	47640000	47650000	chr17	47730000	47740000
chr17	71190000	71200000	chr17	71330000	71340000
chr17	35960000	35970000	chr17	36010000	36020000
chr17	83670000	83680000	chr17	83730000	83740000
chr17	80460000	80470000	chr17	80570000	80580000
chr17	48060000	48070000	chr17	48170000	48180000
chr17	57380000	57390000	chr17	57470000	57480000
chr17	27700000	27710000	chr17	27760000	27770000
chr17	73280000	73290000	chr17	73500000	73510000
chr17	63670000	63680000	chr17	63760000	63770000
chr17	51970000	51980000	chr17	52040000	52050000
chr17	25320000	25330000	chr17	25410000	25420000
chr17	35960000	35970000	chr17	36040000	36050000
chr17	34230000	34240000	chr17	34300000	34310000
chr17	29400000	29410000	chr17	29500000	29510000
chr17	28350000	28360000	chr17	28440000	28450000
chr17	84620000	84630000	chr17	84730000	84740000
chr17	28820000	28830000	chr17	28930000	28940000
chr17	27970000	27980000	chr17	28040000	28050000
chr17	86560000	86570000	chr17	86690000	86700000
chr17	84050000	84060000	chr17	84130000	84140000
chr17	50650000	50660000	chr17	50700000	50710000
chr17	48410000	48420000	chr17	48470000	48480000
chr17	34300000	34310000	chr17	34370000	34380000
chr17	13070000	13080000	chr17	13180000	13190000
chr17	24660000	24670000	chr17	24790000	24800000
chr17	57350000	57360000	chr17	57470000	57480000
chr17	56270000	56280000	chr17	56390000	56400000
chr17	50100000	50110000	chr17	50370000	50380000
chr17	17890000	17900000	chr17	18020000	18030000
chr17	80860000	80870000	chr17	80950000	80960000
chr17	25150000	25160000	chr17	25250000	25260000
chr17	36440000	36450000	chr17	36550000	36560000
chr17	17530000	17540000	chr17	17780000	17790000
chr17	64950000	64960000	chr17	65100000	65110000
chr17	56490000	56500000	chr17	56610000	56620000
chr17	32470000	32480000	chr17	32570000	32580000
chr17	26590000	26600000	chr17	26770000	26780000
chr17	35010000	35020000	chr17	35220000	35230000
chr18	50120000	50130000	chr18	50270000	50280000
chr18	50140000	50150000	chr18	50190000	50200000
chr18	3280000	3290000	chr18	3330000	3340000
chr18	4290000	4300000	chr18	4350000	4360000
chr18	75520000	75530000	chr18	75570000	75580000
chr18	65480000	65490000	chr18	65570000	65580000
chr18	65480000	65490000	chr18	65530000	65540000
chr18	70680000	70690000	chr18	70800000	70810000
chr18	80680000	80690000	chr18	80920000	80930000
chr18	68340000	68350000	chr18	68400000	68410000
chr18	67870000	67880000	chr18	67920000	67930000
chr18	56530000	56540000	chr18	56660000	56670000
chr18	80800000	80810000	chr18	80920000	80930000
chr18	80800000	80810000	chr18	80880000	80890000
chr18	66570000	66580000	chr18	66670000	66680000
chr18	65040000	65050000	chr18	65090000	65100000
chr18	46680000	46690000	chr18	46750000	46760000
chr18	79250000	79260000	chr18	79300000	79310000
chr18	65450000	65460000	chr18	65640000	65650000
chr18	55060000	55070000	chr18	55140000	55150000
chr18	36380000	36390000	chr18	36490000	36500000
chr18	70630000	70640000	chr18	70800000	70810000
chr18	60870000	60880000	chr18	60920000	60930000
chr18	39650000	39660000	chr18	39810000	39820000
chr18	39100000	39110000	chr18	39250000	39260000
chr18	38490000	38500000	chr18	38620000	38630000
chr18	74380000	74390000	chr18	74560000	74570000
chr18	80200000	80210000	chr18	80310000	80320000
chr18	65670000	65680000	chr18	65900000	65910000
chr18	62180000	62190000	chr18	62380000	62390000
chr18	74980000	74990000	chr18	75120000	75130000
chr18	65950000	65960000	chr18	66080000	66090000
chr18	46490000	46500000	chr18	46720000	46730000
chr18	31790000	31800000	chr18	31940000	31950000
chr18	60360000	60370000	chr18	60470000	60480000
chr18	36560000	36570000	chr18	36680000	36690000
chr19	12590000	12600000	chr19	12660000	12670000
chr19	29440000	29450000	chr19	29490000	29500000
chr19	11430000	11440000	chr19	11510000	11520000
chr19	53490000	53500000	chr19	53610000	53620000
chr19	5790000	5800000	chr19	5840000	5850000
chr19	11430000	11440000	chr19	11550000	11560000
chr19	11510000	11520000	chr19	11560000	11570000
chr19	11460000	11470000	chr19	11510000	11520000
chr19	10830000	10840000	chr19	10890000	10900000
chr19	11560000	11570000	chr19	11610000	11620000
chr19	9060000	9070000	chr19	9120000	9130000
chr19	11430000	11440000	chr19	11670000	11680000
chr19	10810000	10820000	chr19	10900000	10910000
chr19	6040000	6050000	chr19	6120000	6130000
chr19	29260000	29270000	chr19	29320000	29330000
chr19	53470000	53480000	chr19	53530000	53540000
chr19	40680000	40690000	chr19	40790000	40800000
chr19	44440000	44450000	chr19	44490000	44500000
chr19	44320000	44330000	chr19	44370000	44380000
chr19	53210000	53220000	chr19	53260000	53270000
chr19	47950000	47960000	chr19	48000000	48010000
chr19	43740000	43750000	chr19	43820000	43830000
chr19	32260000	32270000	chr19	32340000	32350000
chr19	29430000	29440000	chr19	29520000	29530000
chr19	21640000	21650000	chr19	21820000	21830000
chr19	32780000	32790000	chr19	32830000	32840000
chr19	7600000	7610000	chr19	7660000	7670000
chr19	8960000	8970000	chr19	9020000	9030000
chr19	4790000	4800000	chr19	4840000	4850000
chr19	47430000	47440000	chr19	47560000	47570000
chr19	36890000	36900000	chr19	37000000	37010000
chr19	9990000	10000000	chr19	10060000	10070000
chr19	5360000	5370000	chr19	5480000	5490000
chr19	46950000	46960000	chr19	47060000	47070000
chr19	53470000	53480000	chr19	53650000	53660000
chr19	38420000	38430000	chr19	38500000	38510000
chr19	46830000	46840000	chr19	46940000	46950000
chr19	18760000	18770000	chr19	18900000	18910000
chr1	135950000	135960000	chr1	136000000	136010000
chr1	182190000	182200000	chr1	182330000	182340000
chr1	97560000	97570000	chr1	97640000	97650000
chr1	182260000	182270000	chr1	182320000	182330000
chr1	166000000	166010000	chr1	166060000	166070000
chr1	69730000	69740000	chr1	69810000	69820000
chr1	53850000	53860000	chr1	53900000	53910000
chr1	51520000	51530000	chr1	51640000	51650000
chr1	167710000	167720000	chr1	167770000	167780000
chr1	40480000	40490000	chr1	40530000	40540000
chr1	51560000	51570000	chr1	51640000	51650000
chr1	69590000	69600000	chr1	69720000	69730000
chr1	140030000	140040000	chr1	140080000	140090000
chr1	43510000	43520000	chr1	43590000	43600000
chr1	40430000	40440000	chr1	40530000	40540000
chr1	90450000	90460000	chr1	90600000	90610000
chr1	54890000	54900000	chr1	54960000	54970000
chr1	87640000	87650000	chr1	87690000	87700000
chr1	54920000	54930000	chr1	54970000	54980000
chr1	140060000	140070000	chr1	140190000	140200000
chr1	129130000	129140000	chr1	129190000	129200000
chr1	173840000	173850000	chr1	173890000	173900000
chr1	155400000	155410000	chr1	155590000	155600000
chr1	136250000	136260000	chr1	136310000	136320000
chr1	88330000	88340000	chr1	88390000	88400000
chr1	74280000	74290000	chr1	74330000	74340000
chr1	61040000	61050000	chr1	61100000	61110000
chr1	21260000	21270000	chr1	21320000	21330000
chr1	163680000	163690000	chr1	163730000	163740000
chr1	87580000	87590000	chr1	87630000	87640000
chr1	167590000	167600000	chr1	167660000	167670000
chr1	146100000	146110000	chr1	146150000	146160000
chr1	108210000	108220000	chr1	108270000	108280000
chr1	129100000	129110000	chr1	129210000	129220000
chr1	61030000	61040000	chr1	61080000	61090000
chr1	167630000	167640000	chr1	167770000	167780000
chr1	145650000	145660000	chr1	145850000	145860000
chr1	140030000	140040000	chr1	140190000	140200000
chr1	130660000	130670000	chr1	130720000	130730000
chr1	73940000	73950000	chr1	74030000	74040000
chr1	156890000	156900000	chr1	156980000	156990000
chr1	132880000	132890000	chr1	132940000	132950000
chr1	80640000	80650000	chr1	80700000	80710000
chr1	196700000	196710000	chr1	196780000	196790000
chr1	185810000	185820000	chr1	185860000	185870000
chr1	156890000	156900000	chr1	156940000	156950000
chr1	157820000	157830000	chr1	157880000	157890000
chr1	184420000	184430000	chr1	184470000	184480000
chr1	156630000	156640000	chr1	156850000	156860000
chr1	80320000	80330000	chr1	80380000	80390000
chr1	140020000	140030000	chr1	140160000	140170000
chr1	39900000	39910000	chr1	39970000	39980000
chr1	136390000	136400000	chr1	136450000	136460000
chr1	156870000	156880000	chr1	157070000	157080000
chr1	137620000	137630000	chr1	137680000	137690000
chr1	43190000	43200000	chr1	43320000	43330000
chr1	20920000	20930000	chr1	21090000	21100000
chr1	174070000	174080000	chr1	174240000	174250000
chr1	87790000	87800000	chr1	87850000	87860000
chr1	175260000	175270000	chr1	175320000	175330000
chr1	163600000	163610000	chr1	163660000	163670000
chr1	75210000	75220000	chr1	75310000	75320000
chr1	55290000	55300000	chr1	55430000	55440000
chr1	162660000	162670000	chr1	162800000	162810000
chr1	164500000	164510000	chr1	164660000	164670000
chr1	161830000	161840000	chr1	162010000	162020000
chr1	157140000	157150000	chr1	157380000	157390000
chr1	138440000	138450000	chr1	138630000	138640000
chr1	123220000	123230000	chr1	123320000	123330000
chr1	88070000	88080000	chr1	88230000	88240000
chr1	66740000	66750000	chr1	66860000	66870000
chr1	53350000	53360000	chr1	53400000	53410000
chr1	163930000	163940000	chr1	164240000	164250000
chr1	163670000	163680000	chr1	163900000	163910000
chr1	158840000	158850000	chr1	159000000	159010000
chr1	43360000	43370000	chr1	43690000	43700000
chr1	55450000	55460000	chr1	55790000	55800000
chr1	33720000	33730000	chr1	33790000	33800000
chr1	167710000	167720000	chr1	168080000	168090000
chr1	163140000	163150000	chr1	163210000	163220000
chr1	129390000	129400000	chr1	129570000	129580000
chr1	123320000	123330000	chr1	123460000	123470000
chr1	145650000	145660000	chr1	146220000	146230000
chrX	74750000	74760000	chrX	74820000	74830000
chrX	163540000	163550000	chrX	163640000	163650000
chrX	156110000	156120000	chrX	156190000	156200000
chrX	100680000	100690000	chrX	100810000	100820000
chrX	98320000	98330000	chrX	98520000	98530000
chrX	11660000	11670000	chrX	11710000	11720000
chrX	104290000	104300000	chrX	104340000	104350000
chrX	74670000	74680000	chrX	74750000	74760000
chrX	53680000	53690000	chrX	53740000	53750000
chrX	162600000	162610000	chrX	162780000	162790000
chrX	106020000	106030000	chrX	106200000	106210000
chrX	163100000	163110000	chrX	163660000	163670000
chr2	117210000	117220000	chr2	117260000	117270000
chr2	155340000	155350000	chr2	155410000	155420000
chr2	11080000	11090000	chr2	11130000	11140000
chr2	30910000	30920000	chr2	31000000	31010000
chr2	158490000	158500000	chr2	158540000	158550000
chr2	172840000	172850000	chr2	172900000	172910000
chr2	11110000	11120000	chr2	11160000	11170000
chr2	32340000	32350000	chr2	32390000	32400000
chr2	11520000	11530000	chr2	11570000	11580000
chr2	117160000	117170000	chr2	117260000	117270000
chr2	78810000	78820000	chr2	79090000	79100000
chr2	166480000	166490000	chr2	166530000	166540000
chr2	117160000	117170000	chr2	117210000	117220000
chr2	29470000	29480000	chr2	29520000	29530000
chr2	169950000	169960000	chr2	170040000	170050000
chr2	166440000	166450000	chr2	166530000	166540000
chr2	173170000	173180000	chr2	173270000	173280000
chr2	126420000	126430000	chr2	126500000	126510000
chr2	172200000	172210000	chr2	172260000	172270000
chr2	75720000	75730000	chr2	75800000	75810000
chr2	32560000	32570000	chr2	32610000	32620000
chr2	156940000	156950000	chr2	157020000	157030000
chr2	3570000	3580000	chr2	3620000	3630000
chr2	103470000	103480000	chr2	103520000	103530000
chr2	173100000	173110000	chr2	173270000	173280000
chr2	92210000	92220000	chr2	92270000	92280000
chr2	79110000	79120000	chr2	79160000	79170000
chr2	52160000	52170000	chr2	52230000	52240000
chr2	75960000	75970000	chr2	76050000	76060000
chr2	180010000	180020000	chr2	180080000	180090000
chr2	167510000	167520000	chr2	167710000	167720000
chr2	116720000	116730000	chr2	117000000	117010000
chr2	131640000	131650000	chr2	131760000	131770000
chr2	68210000	68220000	chr2	68260000	68270000
chr2	168290000	168300000	chr2	168450000	168460000
chr2	167510000	167520000	chr2	167600000	167610000
chr2	181120000	181130000	chr2	181230000	181240000
chr2	75620000	75630000	chr2	75680000	75690000
chr2	38780000	38790000	chr2	38850000	38860000
chr2	18530000	18540000	chr2	18590000	18600000
chr2	93250000	93260000	chr2	93310000	93320000
chr2	39120000	39130000	chr2	39220000	39230000
chr2	11250000	11260000	chr2	11490000	11500000
chr2	163420000	163430000	chr2	163470000	163480000
chr2	152490000	152500000	chr2	152650000	152660000
chr2	150430000	150440000	chr2	150500000	150510000
chr2	149170000	149180000	chr2	149920000	149930000
chr2	52160000	52170000	chr2	52270000	52280000
chr2	37230000	37240000	chr2	37340000	37350000
chr2	27130000	27140000	chr2	27290000	27300000
chr2	173010000	173020000	chr2	173380000	173390000
chr2	122390000	122400000	chr2	122450000	122460000
chr2	75440000	75450000	chr2	75610000	75620000
chr2	73050000	73060000	chr2	73110000	73120000
chr2	26300000	26310000	chr2	26410000	26420000
chr2	39110000	39120000	chr2	39170000	39180000
chr2	30530000	30540000	chr2	30580000	30590000
chr2	11030000	11040000	chr2	11080000	11090000
chr2	3450000	3460000	chr2	3710000	3720000
chr2	155670000	155680000	chr2	155770000	155780000
chr2	118460000	118470000	chr2	118580000	118590000
chr2	117070000	117080000	chr2	117280000	117290000
chr2	112210000	112220000	chr2	112290000	112300000
chr2	33340000	33350000	chr2	33410000	33420000
chr2	162920000	162930000	chr2	163150000	163160000
chr2	49300000	49310000	chr2	49580000	49590000
chr2	25270000	25280000	chr2	25340000	25350000
chr2	150490000	150500000	chr2	150610000	150620000
chr2	130920000	130930000	chr2	131070000	131080000
chr2	118850000	118860000	chr2	119030000	119040000
chr2	33010000	33020000	chr2	33200000	33210000
chr2	6140000	6150000	chr2	6320000	6330000
chr2	143740000	143750000	chr2	143830000	143840000
chr2	28610000	28620000	chr2	28910000	28920000
chr2	157110000	157120000	chr2	157390000	157400000
chr2	128510000	128520000	chr2	128640000	128650000
chr2	48770000	48780000	chr2	49170000	49180000
chr3	102510000	102520000	chr3	102600000	102610000
chr3	115380000	115390000	chr3	115500000	115510000
chr3	89660000	89670000	chr3	89710000	89720000
chr3	106580000	106590000	chr3	106630000	106640000
chr3	21830000	21840000	chr3	21880000	21890000
chr3	115410000	115420000	chr3	115500000	115510000
chr3	130810000	130820000	chr3	130860000	130870000
chr3	130810000	130820000	chr3	130910000	130920000
chr3	19150000	19160000	chr3	19210000	19220000
chr3	115410000	115420000	chr3	115590000	115600000
chr3	21830000	21840000	chr3	21970000	21980000
chr3	106250000	106260000	chr3	106300000	106310000
chr3	93350000	93360000	chr3	93400000	93410000
chr3	126290000	126300000	chr3	126360000	126370000
chr3	115510000	115520000	chr3	115590000	115600000
chr3	130850000	130860000	chr3	130910000	130920000
chr3	68930000	68940000	chr3	68980000	68990000
chr3	60210000	60220000	chr3	60280000	60290000
chr3	21880000	21890000	chr3	21970000	21980000
chr3	105570000	105580000	chr3	105690000	105700000
chr3	130720000	130730000	chr3	130810000	130820000
chr3	100810000	100820000	chr3	101100000	101110000
chr3	142150000	142160000	chr3	142280000	142290000
chr3	103590000	103600000	chr3	103660000	103670000
chr3	101030000	101040000	chr3	101080000	101090000
chr3	88210000	88220000	chr3	88270000	88280000
chr3	51900000	51910000	chr3	52000000	52010000
chr3	30950000	30960000	chr3	31000000	31010000
chr3	89800000	89810000	chr3	89850000	89860000
chr3	115510000	115520000	chr3	115670000	115680000
chr3	97730000	97740000	chr3	97810000	97820000
chr3	79040000	79050000	chr3	79090000	79100000
chr3	142160000	142170000	chr3	142220000	142230000
chr3	138100000	138110000	chr3	138150000	138160000
chr3	93310000	93320000	chr3	93360000	93370000
chr3	157600000	157610000	chr3	157690000	157700000
chr3	107080000	107090000	chr3	107130000	107140000
chr3	106570000	106580000	chr3	106680000	106690000
chr3	94750000	94760000	chr3	94800000	94810000
chr3	51360000	51370000	chr3	51450000	51460000
chr3	146180000	146190000	chr3	146470000	146480000
chr3	105930000	105940000	chr3	106110000	106120000
chr3	105480000	105490000	chr3	105690000	105700000
chr3	89610000	89620000	chr3	89660000	89670000
chr3	108640000	108650000	chr3	108710000	108720000
chr3	106580000	106590000	chr3	106840000	106850000
chr3	100290000	100300000	chr3	100360000	100370000
chr3	77150000	77160000	chr3	77220000	77230000
chr3	95770000	95780000	chr3	95860000	95870000
chr3	116210000	116220000	chr3	116290000	116300000
chr3	107870000	107880000	chr3	107950000	107960000
chr3	9710000	9720000	chr3	9940000	9950000
chr3	130580000	130590000	chr3	130940000	130950000
chr3	129000000	129010000	chr3	129120000	129130000
chr3	101290000	101300000	chr3	101610000	101620000
chr3	116210000	116220000	chr3	116360000	116370000
chr3	32230000	32240000	chr3	32400000	32410000
chr3	19460000	19470000	chr3	19790000	19800000
chr3	9400000	9410000	chr3	9460000	9470000
chr3	134950000	134960000	chr3	135390000	135400000
chr3	78770000	78780000	chr3	79000000	79010000
chr4	107990000	108000000	chr4	108130000	108140000
chr4	11010000	11020000	chr4	11070000	11080000
chr4	32250000	32260000	chr4	32330000	32340000
chr4	32370000	32380000	chr4	32420000	32430000
chr4	102180000	102190000	chr4	102240000	102250000
chr4	106510000	106520000	chr4	106580000	106590000
chr4	32330000	32340000	chr4	32420000	32430000
chr4	32250000	32260000	chr4	32300000	32310000
chr4	40720000	40730000	chr4	40780000	40790000
chr4	144800000	144810000	chr4	144870000	144880000
chr4	6860000	6870000	chr4	6910000	6920000
chr4	154460000	154470000	chr4	154620000	154630000
chr4	32370000	32380000	chr4	32490000	32500000
chr4	149020000	149030000	chr4	149070000	149080000
chr4	32330000	32340000	chr4	32490000	32500000
chr4	100850000	100860000	chr4	100930000	100940000
chr4	128680000	128690000	chr4	128730000	128740000
chr4	125880000	125890000	chr4	125930000	125940000
chr4	120650000	120660000	chr4	120700000	120710000
chr4	132500000	132510000	chr4	132550000	132560000
chr4	135630000	135640000	chr4	135700000	135710000
chr4	154520000	154530000	chr4	154570000	154580000
chr4	59280000	59290000	chr4	59340000	59350000
chr4	133590000	133600000	chr4	133640000	133650000
chr4	129010000	129020000	chr4	129130000	129140000
chr4	8760000	8770000	chr4	8850000	8860000
chr4	137400000	137410000	chr4	137500000	137510000
chr4	134710000	134720000	chr4	134760000	134770000
chr4	133310000	133320000	chr4	133380000	133390000
chr4	131530000	131540000	chr4	131630000	131640000
chr4	118670000	118680000	chr4	118840000	118850000
chr4	32250000	32260000	chr4	32490000	32500000
chr4	8730000	8740000	chr4	8850000	8860000
chr4	116390000	116400000	chr4	116460000	116470000
chr4	106920000	106930000	chr4	106980000	106990000
chr4	98050000	98060000	chr4	98100000	98110000
chr4	46610000	46620000	chr4	46660000	46670000
chr4	140980000	140990000	chr4	141110000	141120000
chr4	134910000	134920000	chr4	134960000	134970000
chr4	47250000	47260000	chr4	47380000	47390000
chr4	44180000	44190000	chr4	44300000	44310000
chr4	40700000	40710000	chr4	40850000	40860000
chr4	11000000	11010000	chr4	11110000	11120000
chr4	136000000	136010000	chr4	136060000	136070000
chr4	131580000	131590000	chr4	131630000	131640000
chr4	129220000	129230000	chr4	129280000	129290000
chr4	106920000	106930000	chr4	107030000	107040000
chr4	134770000	134780000	chr4	134870000	134880000
chr4	63510000	63520000	chr4	63600000	63610000
chr4	44020000	44030000	chr4	44080000	44090000
chr4	43930000	43940000	chr4	43990000	44000000
chr4	151350000	151360000	chr4	151400000	151410000
chr4	128650000	128660000	chr4	128760000	128770000
chr4	132180000	132190000	chr4	132230000	132240000
chr4	107410000	107420000	chr4	107520000	107530000
chr4	102160000	102170000	chr4	102320000	102330000
chr4	63060000	63070000	chr4	63210000	63220000
chr4	45420000	45430000	chr4	45540000	45550000
chr4	140340000	140350000	chr4	140450000	140460000
chr4	58080000	58090000	chr4	58150000	58160000
chr4	40090000	40100000	chr4	40210000	40220000
chr4	11850000	11860000	chr4	11940000	11950000
chr4	151540000	151550000	chr4	151650000	151660000
chr4	149720000	149730000	chr4	149830000	149840000
chr4	135070000	135080000	chr4	135220000	135230000
chr4	14880000	14890000	chr4	15240000	15250000
chr4	124620000	124630000	chr4	124770000	124780000
chr5	108350000	108360000	chr5	108430000	108440000
chr5	65270000	65280000	chr5	65320000	65330000
chr5	112700000	112710000	chr5	112750000	112760000
chr5	124480000	124490000	chr5	124530000	124540000
chr5	93630000	93640000	chr5	93690000	93700000
chr5	123390000	123400000	chr5	123440000	123450000
chr5	97340000	97350000	chr5	97420000	97430000
chr5	142840000	142850000	chr5	142910000	142920000
chr5	141040000	141050000	chr5	141090000	141100000
chr5	63180000	63190000	chr5	63240000	63250000
chr5	73020000	73030000	chr5	73140000	73150000
chr5	92860000	92870000	chr5	92930000	92940000
chr5	20380000	20390000	chr5	20450000	20460000
chr5	105940000	105950000	chr5	106070000	106080000
chr5	33610000	33620000	chr5	33720000	33730000
chr5	114770000	114780000	chr5	114830000	114840000
chr5	106110000	106120000	chr5	106160000	106170000
chr5	90650000	90660000	chr5	90790000	90800000
chr5	108150000	108160000	chr5	108200000	108210000
chr5	101010000	101020000	chr5	101070000	101080000
chr5	96580000	96590000	chr5	96630000	96640000
chr5	139750000	139760000	chr5	139800000	139810000
chr5	114220000	114230000	chr5	114280000	114290000
chr5	64870000	64880000	chr5	65200000	65210000
chr5	53740000	53750000	chr5	53980000	53990000
chr5	31870000	31880000	chr5	32000000	32010000
chr5	134660000	134670000	chr5	134710000	134720000
chr5	105920000	105930000	chr5	106080000	106090000
chr5	73580000	73590000	chr5	73640000	73650000
chr5	8620000	8630000	chr5	8670000	8680000
chr5	136610000	136620000	chr5	136660000	136670000
chr5	77510000	77520000	chr5	77590000	77600000
chr5	54380000	54390000	chr5	54430000	54440000
chr5	24190000	24200000	chr5	24250000	24260000
chr5	63150000	63160000	chr5	63240000	63250000
chr5	118470000	118480000	chr5	118520000	118530000
chr5	105480000	105490000	chr5	105540000	105550000
chr5	64770000	64780000	chr5	65190000	65200000
chr5	135590000	135600000	chr5	135660000	135670000
chr5	120950000	120960000	chr5	121050000	121060000
chr5	92740000	92750000	chr5	92800000	92810000
chr5	64350000	64360000	chr5	64430000	64440000
chr5	151390000	151400000	chr5	151460000	151470000
chr5	137940000	137950000	chr5	138040000	138050000
chr5	135490000	135500000	chr5	135540000	135550000
chr5	135390000	135400000	chr5	135440000	135450000
chr5	124880000	124890000	chr5	124930000	124940000
chr5	112660000	112670000	chr5	112770000	112780000
chr5	64880000	64890000	chr5	64990000	65000000
chr5	24340000	24350000	chr5	24410000	24420000
chr5	24190000	24200000	chr5	24340000	24350000
chr5	123510000	123520000	chr5	123620000	123630000
chr5	97430000	97440000	chr5	97480000	97490000
chr5	89150000	89160000	chr5	89200000	89210000
chr5	45840000	45850000	chr5	46060000	46070000
chr5	36660000	36670000	chr5	36730000	36740000
chr5	9060000	9070000	chr5	9110000	9120000
chr5	105830000	105840000	chr5	105920000	105930000
chr5	147510000	147520000	chr5	147710000	147720000
chr5	124880000	124890000	chr5	124980000	124990000
chr5	77780000	77790000	chr5	77890000	77900000
chr5	151250000	151260000	chr5	151420000	151430000
chr5	64300000	64310000	chr5	64450000	64460000
chr5	44550000	44560000	chr5	44650000	44660000
chr5	73370000	73380000	chr5	73770000	73780000
chr6	22300000	22310000	chr6	22370000	22380000
chr6	136410000	136420000	chr6	136460000	136470000
chr6	41060000	41070000	chr6	41500000	41510000
chr6	119990000	120000000	chr6	120060000	120070000
chr6	129130000	129140000	chr6	129180000	129190000
chr6	70770000	70780000	chr6	70820000	70830000
chr6	48590000	48600000	chr6	48720000	48730000
chr6	122200000	122210000	chr6	122250000	122260000
chr6	48590000	48600000	chr6	48670000	48680000
chr6	108500000	108510000	chr6	108610000	108620000
chr6	99320000	99330000	chr6	99380000	99390000
chr6	136410000	136420000	chr6	136500000	136510000
chr6	134840000	134850000	chr6	134890000	134900000
chr6	86490000	86500000	chr6	86590000	86600000
chr6	29160000	29170000	chr6	29220000	29230000
chr6	120060000	120070000	chr6	120130000	120140000
chr6	129210000	129220000	chr6	129260000	129270000
chr6	113580000	113590000	chr6	113640000	113650000
chr6	54760000	54770000	chr6	54810000	54820000
chr6	114820000	114830000	chr6	114870000	114880000
chr6	113250000	113260000	chr6	113320000	113330000
chr6	143060000	143070000	chr6	143110000	143120000
chr6	136390000	136400000	chr6	136440000	136450000
chr6	83300000	83310000	chr6	83450000	83460000
chr6	72900000	72910000	chr6	72950000	72960000
chr6	119990000	120000000	chr6	120130000	120140000
chr6	30240000	30250000	chr6	30300000	30310000
chr6	127100000	127110000	chr6	127190000	127200000
chr6	65460000	65470000	chr6	65510000	65520000
chr6	125370000	125380000	chr6	125430000	125440000
chr6	52590000	52600000	chr6	52660000	52670000
chr6	86490000	86500000	chr6	86620000	86630000
chr6	121130000	121140000	chr6	121190000	121200000
chr6	117800000	117810000	chr6	117870000	117880000
chr6	86420000	86430000	chr6	86470000	86480000
chr6	82940000	82950000	chr6	83000000	83010000
chr6	82860000	82870000	chr6	82920000	82930000
chr6	125160000	125170000	chr6	125220000	125230000
chr6	88790000	88800000	chr6	88850000	88860000
chr6	85860000	85870000	chr6	85910000	85920000
chr6	70660000	70670000	chr6	70710000	70720000
chr6	50260000	50270000	chr6	50470000	50480000
chr6	49220000	49230000	chr6	49340000	49350000
chr6	149100000	149110000	chr6	149250000	149260000
chr6	133910000	133920000	chr6	134330000	134340000
chr6	122760000	122770000	chr6	122820000	122830000
chr6	86760000	86770000	chr6	86860000	86870000
chr6	59200000	59210000	chr6	59420000	59430000
chr6	40270000	40280000	chr6	40420000	40430000
chr6	129040000	129050000	chr6	129130000	129140000
chr6	91530000	91540000	chr6	91690000	91700000
chr6	13550000	13560000	chr6	13630000	13640000
chr6	92040000	92050000	chr6	92160000	92170000
chr6	42170000	42180000	chr6	42270000	42280000
chr6	142810000	142820000	chr6	142910000	142920000
chr6	85290000	85300000	chr6	85340000	85350000
chr6	71820000	71830000	chr6	72110000	72120000
chr6	37540000	37550000	chr6	37810000	37820000
chr6	53720000	53730000	chr6	54170000	54180000
chr6	108370000	108380000	chr6	108650000	108660000
chr6	51330000	51340000	chr6	51520000	51530000
chr6	35320000	35330000	chr6	35510000	35520000
chr6	29110000	29120000	chr6	29300000	29310000
chr6	51150000	51160000	chr6	51530000	51540000
chr6	97200000	97210000	chr6	97470000	97480000
chr6	103250000	103260000	chr6	103630000	103640000
chr6	38680000	38690000	chr6	38860000	38870000
chr7	3590000	3600000	chr7	3640000	3650000
chr7	109410000	109420000	chr7	109460000	109470000
chr7	108690000	108700000	chr7	108740000	108750000
chr7	80700000	80710000	chr7	80750000	80760000
chr7	132630000	132640000	chr7	132690000	132700000
chr7	80670000	80680000	chr7	80760000	80770000
chr7	132630000	132640000	chr7	132720000	132730000
chr7	108610000	108620000	chr7	108690000	108700000
chr7	52990000	53000000	chr7	53050000	53060000
chr7	105630000	105640000	chr7	105720000	105730000
chr7	75390000	75400000	chr7	75440000	75450000
chr7	108590000	108600000	chr7	108650000	108660000
chr7	82790000	82800000	chr7	82840000	82850000
chr7	26540000	26550000	chr7	26590000	26600000
chr7	29590000	29600000	chr7	29650000	29660000
chr7	150890000	150900000	chr7	150940000	150950000
chr7	82710000	82720000	chr7	82800000	82810000
chr7	105800000	105810000	chr7	105850000	105860000
chr7	133780000	133790000	chr7	133830000	133840000
chr7	121210000	121220000	chr7	121350000	121360000
chr7	117300000	117310000	chr7	117400000	117410000
chr7	17530000	17540000	chr7	17580000	17590000
chr7	54050000	54060000	chr7	54260000	54270000
chr7	133620000	133630000	chr7	133670000	133680000
chr7	133460000	133470000	chr7	133520000	133530000
chr7	4630000	4640000	chr7	4690000	4700000
chr7	134270000	134280000	chr7	134320000	134330000
chr7	105630000	105640000	chr7	105680000	105690000
chr7	87780000	87790000	chr7	87830000	87840000
chr7	150190000	150200000	chr7	150250000	150260000
chr7	148140000	148150000	chr7	148230000	148240000
chr7	134170000	134180000	chr7	134230000	134240000
chr7	35090000	35100000	chr7	35170000	35180000
chr7	19810000	19820000	chr7	19860000	19870000
chr7	148180000	148190000	chr7	148230000	148240000
chr7	31160000	31170000	chr7	31210000	31220000
chr7	25660000	25670000	chr7	25750000	25760000
chr7	87280000	87290000	chr7	87350000	87360000
chr7	17210000	17220000	chr7	17270000	17280000
chr7	4940000	4950000	chr7	5000000	5010000
chr7	117300000	117310000	chr7	117360000	117370000
chr7	82970000	82980000	chr7	83020000	83030000
chr7	30550000	30560000	chr7	30600000	30610000
chr7	25910000	25920000	chr7	25970000	25980000
chr7	25380000	25390000	chr7	25440000	25450000
chr7	19880000	19890000	chr7	19930000	19940000
chr7	148250000	148260000	chr7	148350000	148360000
chr7	146030000	146040000	chr7	146110000	146120000
chr7	127970000	127980000	chr7	128060000	128070000
chr7	117950000	117960000	chr7	118160000	118170000
chr7	106520000	106530000	chr7	106590000	106600000
chr7	87530000	87540000	chr7	87720000	87730000
chr7	85930000	85940000	chr7	86030000	86040000
chr7	83320000	83330000	chr7	83380000	83390000
chr7	89270000	89280000	chr7	89410000	89420000
chr7	38860000	38870000	chr7	38910000	38920000
chr7	20490000	20500000	chr7	20540000	20550000
chr7	20380000	20390000	chr7	20430000	20440000
chr7	133720000	133730000	chr7	133770000	133780000
chr7	112870000	112880000	chr7	112960000	112970000
chr7	106960000	106970000	chr7	107020000	107030000
chr7	87870000	87880000	chr7	87990000	88000000
chr7	80580000	80590000	chr7	80640000	80650000
chr7	28370000	28380000	chr7	28470000	28480000
chr7	6070000	6080000	chr7	6120000	6130000
chr7	129390000	129400000	chr7	129600000	129610000
chr7	82280000	82290000	chr7	82510000	82520000
chr7	31910000	31920000	chr7	31960000	31970000
chr7	148030000	148040000	chr7	148080000	148090000
chr7	139840000	139850000	chr7	140070000	140080000
chr7	52990000	53000000	chr7	53170000	53180000
chr7	25600000	25610000	chr7	25750000	25760000
chr7	112790000	112800000	chr7	112880000	112890000
chr7	109660000	109670000	chr7	109780000	109790000
chr7	91230000	91240000	chr7	91420000	91430000
chr7	28430000	28440000	chr7	28510000	28520000
chr7	17580000	17590000	chr7	17650000	17660000
chr7	120280000	120290000	chr7	120390000	120400000
chr7	73240000	73250000	chr7	73450000	73460000
chr7	139420000	139430000	chr7	139660000	139670000
chr7	72460000	72470000	chr7	72660000	72670000
chr7	56860000	56870000	chr7	57000000	57010000
chr7	74370000	74380000	chr7	74770000	74780000
chr8	84080000	84090000	chr8	84290000	84300000
chr8	122300000	122310000	chr8	122360000	122370000
chr8	124370000	124380000	chr8	124430000	124440000
chr8	26680000	26690000	chr8	26730000	26740000
chr8	26380000	26390000	chr8	26730000	26740000
chr8	125510000	125520000	chr8	125560000	125570000
chr8	74800000	74810000	chr8	74870000	74880000
chr8	84080000	84090000	chr8	84130000	84140000
chr8	35810000	35820000	chr8	35870000	35880000
chr8	91150000	91160000	chr8	91220000	91230000
chr8	84220000	84230000	chr8	84290000	84300000
chr8	13600000	13610000	chr8	13670000	13680000
chr8	28240000	28250000	chr8	28290000	28300000
chr8	23910000	23920000	chr8	23960000	23970000
chr8	125470000	125480000	chr8	125520000	125530000
chr8	11550000	11560000	chr8	11630000	11640000
chr8	129110000	129120000	chr8	129180000	129190000
chr8	84130000	84140000	chr8	84290000	84300000
chr8	47750000	47760000	chr8	48020000	48030000
chr8	84020000	84030000	chr8	84080000	84090000
chr8	72440000	72450000	chr8	72520000	72530000
chr8	60050000	60060000	chr8	60270000	60280000
chr8	126790000	126800000	chr8	126840000	126850000
chr8	117320000	117330000	chr8	117400000	117410000
chr8	47820000	47830000	chr8	48020000	48030000
chr8	4610000	4620000	chr8	4670000	4680000
chr8	107690000	107700000	chr8	107740000	107750000
chr8	4250000	4260000	chr8	4320000	4330000
chr8	109630000	109640000	chr8	109850000	109860000
chr8	60050000	60060000	chr8	60130000	60140000
chr8	47930000	47940000	chr8	48020000	48030000
chr8	47770000	47780000	chr8	47820000	47830000
chr8	37150000	37160000	chr8	37240000	37250000
chr8	28080000	28090000	chr8	28130000	28140000
chr8	3620000	3630000	chr8	3670000	3680000
chr8	109080000	109090000	chr8	109160000	109170000
chr8	88120000	88130000	chr8	88180000	88190000
chr8	87490000	87500000	chr8	87580000	87590000
chr8	59910000	59920000	chr8	60010000	60020000
chr8	11490000	11500000	chr8	11550000	11560000
chr8	93350000	93360000	chr8	93400000	93410000
chr8	90790000	90800000	chr8	90880000	90890000
chr8	36920000	36930000	chr8	37240000	37250000
chr8	124800000	124810000	chr8	124850000	124860000
chr8	86170000	86180000	chr8	86230000	86240000
chr8	73650000	73660000	chr8	74380000	74390000
chr8	71640000	71650000	chr8	71730000	71740000
chr8	47550000	47560000	chr8	47630000	47640000
chr8	86560000	86570000	chr8	86730000	86740000
chr8	67090000	67100000	chr8	67460000	67470000
chr8	123200000	123210000	chr8	123310000	123320000
chr8	55590000	55600000	chr8	55740000	55750000
chr8	120290000	120300000	chr8	120380000	120390000
chr9	56170000	56180000	chr9	56260000	56270000
chr9	32400000	32410000	chr9	32730000	32740000
chr9	119930000	119940000	chr9	120000000	120010000
chr9	107190000	107200000	chr9	107240000	107250000
chr9	32510000	32520000	chr9	32730000	32740000
chr9	32290000	32300000	chr9	32340000	32350000
chr9	114320000	114330000	chr9	114400000	114410000
chr9	63550000	63560000	chr9	63600000	63610000
chr9	66720000	66730000	chr9	66780000	66790000
chr9	65370000	65380000	chr9	65420000	65430000
chr9	45030000	45040000	chr9	45100000	45110000
chr9	7760000	7770000	chr9	7870000	7880000
chr9	56260000	56270000	chr9	56310000	56320000
chr9	32400000	32410000	chr9	32510000	32520000
chr9	35090000	35100000	chr9	35340000	35350000
chr9	14700000	14710000	chr9	14820000	14830000
chr9	40880000	40890000	chr9	40960000	40970000
chr9	72890000	72900000	chr9	72940000	72950000
chr9	56920000	56930000	chr9	56970000	56980000
chr9	21170000	21180000	chr9	21220000	21230000
chr9	21120000	21130000	chr9	21170000	21180000
chr9	53060000	53070000	chr9	53200000	53210000
chr9	123060000	123070000	chr9	123160000	123170000
chr9	116090000	116100000	chr9	116240000	116250000
chr9	7760000	7770000	chr9	7830000	7840000
chr9	66840000	66850000	chr9	66890000	66900000
chr9	45810000	45820000	chr9	45980000	45990000
chr9	123350000	123360000	chr9	123430000	123440000
chr9	60840000	60850000	chr9	61550000	61560000
chr9	44830000	44840000	chr9	44920000	44930000
chr9	15300000	15310000	chr9	15350000	15360000
chr9	77650000	77660000	chr9	77860000	77870000
chr9	57780000	57790000	chr9	57840000	57850000
chr9	57120000	57130000	chr9	57180000	57190000
chr9	44320000	44330000	chr9	44410000	44420000
chr9	40790000	40800000	chr9	40990000	41000000
chr9	40230000	40240000	chr9	40280000	40290000
chr9	20830000	20840000	chr9	20930000	20940000
chr9	14670000	14680000	chr9	14820000	14830000
chr9	108900000	108910000	chr9	109020000	109030000
chr9	86360000	86370000	chr9	86460000	86470000
chr9	57490000	57500000	chr9	57610000	57620000
chr9	116080000	116090000	chr9	116270000	116280000
chr9	106580000	106590000	chr9	106720000	106730000
chr9	53400000	53410000	chr9	53470000	53480000
chr9	100350000	100360000	chr9	100440000	100450000
chr9	96180000	96190000	chr9	96390000	96400000
chr9	60840000	60850000	chr9	61510000	61520000
chr9	56160000	56170000	chr9	56220000	56230000
chr9	102380000	102390000	chr9	102440000	102450000
chr9	99040000	99050000	chr9	99140000	99150000
chr9	13690000	13700000	chr9	14140000	14150000
chr9	64980000	64990000	chr9	65030000	65040000
chr9	120340000	120350000	chr9	120400000	120410000
chr9	119550000	119560000	chr9	119660000	119670000
chr9	110310000	110320000	chr9	110370000	110380000
chr9	50130000	50140000	chr9	50240000	50250000
chr9	24970000	24980000	chr9	25110000	25120000
chr9	109790000	109800000	chr9	109970000	109980000
chr9	63760000	63770000	chr9	63940000	63950000
chr9	40440000	40450000	chr9	40550000	40560000
chr9	107260000	107270000	chr9	107410000	107420000
chr9	57880000	57890000	chr9	58050000	58060000
