# Supplementary material for: Foxp3 orchestrates reorganization of chromatin architecture to establish regulatory T cell identity
Source: Nat Commun. 2023 Nov 6;14:6943. doi: 10.1038/s41467-023-42647-y (PMC10628232; doi:10.1038/s41467-023-42647-y)
Supplement: Supplementary file 11 — Source Data [file 41467_2023_42647_MOESM11_ESM.xlsx]

## Sheet: Figure 4
	Figure 4d		DSM													WT
		Body weight	28	28.2	29	29.6	27.5	29.2	30.4	28.2	28.2	29.4	28.7	32.6	28.8	32.6	33.6	32.4	32.4	32.6
	Figure 4d		DSM													WT
		Total cell number	7864800	12367200	17441100	11340900	15990300	7049700	10385700	9159600	10628700	10296000	8914500	14213100	17032200	11050500	4870200	7608600	6226500	10017900
	Figure 4e		DSM													WT
		Foxp3 %	30.7	28.6	29.9	28.1	34.2	24.9	28.6	27.4	24.1	27.7	26.9	30.9	29.6	32.4	27.7	21.4	16.1	25.2
		Foxp3 MFI	1302	1250	1185	1286	1118	1367	1379	1413	1518	1610	1417	1407	1122	1496	1718	1621	2055	1825
	Figure 4f
		Cd44+CD62L-	DSM													WT
		CD4	86.7	83.9	81.4	80.3	82.3	46	69.7	48.4	54.7	59.4	48.3	67.9	74.4	69.6	35.4	34.4	24	45.1
		CD8	44.9	30.4	42.1	30.5	39.6	20.8	24	16.7	27.2	10.7	19.1	28.1	26	34.9	27.4	12.1	8.08	14.8
	Figure 4g		DSM													WT
		IFNg	51.1	36.4	32.5	38.1	37.7	27.8	36.4	22.4	21.7	24.6	22.3	20.5	26	28.7	23	10.3	16.52	21.4
		IL-17	1.66	2.35	0.4	0.88	1.29	0.8	0.69	0.52	1.28	0.68	1.03	0.99	0.77	2.55	5.14	0.69	0.44	0.88
	Figure 4h
			DSM													WT
		IgG1	1926.75	2508.46	1502.89	2194.45	2926	1623.27	2328.3	1112.28	1822.36	1074.4	1716.71	1434.28	1011.68	761.658	642.539	349.161	1282.33	755.344
		IgM	3139.7	3925.93	3856.71	3388.17	3132.19	2327.36	3130.56	1857.52	2746.92	1646.27	2017.51	3067.22	3327.77	1503.59	1821.6	583.497	451.915	1577.38
		Ig2c	1468.45	2396.96	2012.32	2277.49	2442.61	1950.45	1904.44	2011.97	2245.74	1432.25	2106.65	1723.62	1600.94	2174.95	1764.82	1518.91	1761.07	1432.43
		IgA	2024.8	2543.11	2862.15	2576.08	2599.45	1805.08	3322.45	2499.5	2934.14	2281.66	2459.02	2459.23	2294.39	2567.94	2285.41	1799.86	2145.82	2362.62

## Sheet: Figure 6
	Figure 6g	sgCtrl			sgP1			sgP6
		33.22	33.61	31.41	28.26	27.6	27.79	20.94	22.26	22.76
						sgCtrl vs P1			sgCtrl vs P6
					p-value	0.0023225			0.000243828
	Figure 6h	sgCtrl	sgP6
		58.4	46.8
		65.3	42.4
		47.6	26
		56.4	26.1
		61.6	30.9
		sgCtrl	sgP1
		37.3	32
		55.2	43.7
		57.8	39.4
		54.4	47.8

## Sheet: Supplementary Fig. 2
	Supplementaty Fig. 2b	Ctrl	33.22
			33.61
			31.41
		sgIkzf2	5.11
			4.46
			4.35
		Ikzf2 P1	28.26
			27.6
			27.79
		Ikzf2 P2	34.83
			31.47
			31.77
		Ikzf2 P3	31.55
			32.29
			29.94
		Ikzf2 P4	34.63
			35.05
			35.22
		Ikzf2 P5	36.38
			34.15
			33.39
		Ikzf2 P6	20.94
			22.26
			22.76
		Ikzf2 P7	25.6
			27.26
			29.09
		Ikzf2 P8	28.81
			29.97
			31.6
		Ikzf2 P9	30.4
			30.31
			31.6

## Sheet: Supplementary Fig. 3
	Supplementaty Fig. 3b	Ctrl	93.1
			94.6
			92.4
		sgFoxp3	5.39
			7.61
			9.52
